# Supplementary material for: Global patterns and drivers of phylogenetic structure in island floras
Source: Sci Rep. 2015 Jul 22;5:12213. doi: 10.1038/srep12213 (PMC4510489; doi:10.1038/srep12213)
Supplement: Supplementary Dataset 1 [file srep12213-s2.xls]

## Sheet: Data
ID	Island	Country	LAT	LONG	Ocean	Takht_kingdom	Takht_subkingdom	MLSR	Geology	SLMP	Area	Elevation	Temperature	varT	Precipitation	varP	CCVT	Age	S_angio	S_ferns	S_palms	PD_ferns.fam	PD_ferns.gen	PD_palms	PD_angio.bell	PD_angio.davies	MPD_ferns.fam	MPD_ferns.gen	MPD_palms	MPD_angio.bell	MPD_angio.davies	PDes_ferns.fam_global	PDes_ferns.gen_global	PDes_palms_global	PDes_angio.bell_global	MPDes_ferns.fam_global	MPDes_ferns.gen_global	MPDes_palms_global	MPDes_angio.bell_global	PDes_ferns.fam_regions	PDes_ferns.gen_regions	PDes_palms_regions	PDes_angio.bell_regions	MPDes_ferns.fam_regions	MPDes_ferns.gen_regions	MPDes_palms_regions	MPDes_angio.bell_regions	PDes_ferns.fam_oceans	PDes_ferns.gen_oceans
3	Christmas Island	Christmas Island	-10.4853	105.637	Indian	Paleotropis	Indomalesian	3735.34	oceanic	0.0295849	139.61	323	26.4	6.5	2083	55	2.78055	NA	181	26	1	3376.85	3697.73	NA	7917.37	7416.92	457.015	462.028	NA	265.191	236.315	-0.36535	-0.714457	NA	-2.96257	-0.0680517	-0.157952	NA	-1.26091	-0.284502	-0.659134	NA	-3.0337	-0.0507975	-0.087373	NA	-1.62154	-0.268627	-0.605902
5	West Wallabi Island	Australia	-28.465	113.695	Indian	Australis	Australian	1502.37	shelf	-0.0995578	6.42658	9	19.7	21.7	510	94	9.04762	NA	72	0	0	NA	NA	NA	4285.24	3956.9	NA	NA	NA	264.324	236.409	NA	NA	NA	-1.61842	NA	NA	NA	-0.958638	NA	NA	NA	0.239541	NA	NA	NA	-1.34325	NA	NA
29	North Island, Houtman Abrolhos	Australia	-28.3	113.596	Indian	Australis	Australian	1502.37	shelf	-0.0939234	1.87298	7	19.8	21.9	494	94	9.04762	NA	53	0	0	NA	NA	NA	3359.21	3002.85	NA	NA	NA	266.091	235.155	NA	NA	NA	-1.94595	NA	NA	NA	-0.528952	NA	NA	NA	-0.290544	NA	NA	NA	-0.885186	NA	NA
40	East Wallabi Island	Australia	-28.4367	113.728	Indian	Australis	Australian	1502.37	shelf	-0.107176	3.31783	10	19.7	22	506	94	9.04762	NA	98	0	0	NA	NA	NA	5457.96	5070.49	NA	NA	NA	263.25	235.565	NA	NA	NA	-1.31472	NA	NA	NA	-1.38458	NA	NA	NA	0.919558	NA	NA	NA	-1.9453	NA	NA
100	Pelsaert Island	Australia	-28.9456	113.972	Indian	Australis	Australian	1596.4	shelf	-0.108483	2.34779	4	19.4	21.6	543	93	9.52381	NA	30	0	0	NA	NA	NA	1998.56	1767.7	NA	NA	NA	251.782	221.008	NA	NA	NA	-2.74477	NA	NA	NA	-1.99431	NA	NA	NA	-1.61219	NA	NA	NA	-2.40997	NA	NA
125	Cocos (Keeling) Main Atoll	Cocos Islands	-12.1711	96.8754	Indian	Paleotropis	Indomalesian	3554.16	oceanic	0.068741	20.6073	11	26.6	6.4	1944	36	9.25434	NA	65	0	1	NA	NA	NA	3963.87	3817.76	NA	NA	NA	276.355	245.576	NA	NA	NA	-1.67936	NA	NA	NA	1.20479	NA	NA	NA	-1.98108	NA	NA	NA	0.958282	NA	NA
127	Lord Howe Island	Australia	-31.553	159.077	Pacific	Australis	Australian	1590.36	oceanic	0.119745	17.4658	260	19.3	11.6	1662	17	8.61595	6	184	55	4	6291.11	7002.68	70.5987	8707.78	8358.31	538.145	543.98	39.1016	275.51	245.993	0.8272	0.290568	-3.99999	-0.889193	2.52995	2.62471	-3.82646	1.72726	-0.348418	-0.752969	-2.02038	2.42296	0.252918	0.227603	-1.85332	1.725	0.491265	-0.107635
129	Macquarie Island	Australia	-54.6284	158.864	Pacific	Holantarctis	Holantarctic	1065.12	oceanic	0.207837	134.305	332	4.9	6.9	1052	9	4.32488	9.4	50	6	0	1155.53	1211.66	NA	2421.61	2291.17	495.557	503.042	NA	268.4	238.446	-0.296826	-0.225264	NA	-5.44045	0.378066	0.325885	NA	-0.139908	-0.902604	-0.986458	NA	-3.73215	-0.34048	-0.374066	NA	-0.436247	-0.303025	-0.285638
130	Heard and McDonald Islands	Heard Island and McDonald Islands	-53.0932	73.5169	Indian	Holantarctis	Holantarctic	1685.23	oceanic	0.123107	363.034	2687	3.8	11.5	1303	13	2.25719	NA	11	0	0	NA	NA	NA	1064.87	944.763	NA	NA	NA	271.39	238.01	NA	NA	NA	-1.22622	NA	NA	NA	0.117487	NA	NA	NA	-0.582237	NA	NA	NA	0.0289224	NA	NA
131	Corvo	Portugal	39.6991	-31.1052	Atlantic	Holarctis	Tethyan	1435.55	oceanic	0.0255779	17.1153	627	17.5	13.8	1558	36	8.26018	0.73	110	27	0	3510.84	3982.86	NA	4888.2	4593	431.214	438.088	NA	265.318	237.245	-0.228575	-0.235343	NA	-4.91552	-0.657781	-0.682644	NA	-0.953438	0.216605	0.284951	NA	-3.33712	0.0213049	0.00691617	NA	-0.299621	-0.365518	-0.475761
132	Flores	Portugal	39.442	-31.2025	Atlantic	Holarctis	Tethyan	1435.55	oceanic	0.0277116	140.982	852	17.6	13.8	1647	35	3.61424	2.16	144	36	0	4762.48	5449.5	NA	5876.56	5532.91	488.35	494.11	NA	265.857	237.952	0.861098	0.967017	NA	-5.62433	0.694641	0.68938	NA	-0.913663	1.28951	1.44538	NA	-3.69843	1.50734	1.44307	NA	-0.187573	0.678557	0.661308
133	Faial	Portugal	38.5782	-28.7013	Atlantic	Holarctis	Tethyan	1435.55	oceanic	0.0179256	173.091	1038	17.5	13.4	1368	32	3.02682	0.73	157	35	0	4738.76	5378.38	NA	6267.58	5963.74	488.859	495.112	NA	265.026	237.573	1.00896	1.02964	NA	-5.93379	0.717522	0.719064	NA	-1.14999	1.42209	1.48728	NA	-3.80617	1.48605	1.46179	NA	-0.404314	0.820393	0.733955
134	Pico	Portugal	38.4695	-28.3336	Atlantic	Holarctis	Tethyan	1435.55	oceanic	0.0175411	444.974	2260	17.6	13.5	1828	30	2.26999	0.25	160	40	0	4978.9	5766.26	NA	6570.95	6210.8	455.934	463.211	NA	266.719	238.713	0.574793	0.74992	NA	-5.09014	-0.159587	-0.150848	NA	-0.764342	1.01475	1.23325	NA	-3.16177	0.732197	0.701218	NA	0.0189586	0.379045	0.437444
135	Graciosa	Portugal	39.0523	-28.0113	Atlantic	Holarctis	Tethyan	1435.55	oceanic	0.0096264	60.6915	371	17.3	13.2	1183	37	4.27695	2.5	96	19	0	2338.14	2550.08	NA	4492.23	4265.6	349.872	357.087	NA	268.546	239.45	-1.29033	-1.71547	NA	-4.70741	-2.18565	-2.16769	NA	-0.203035	-0.8234	-1.05974	NA	-3.08262	-1.44264	-1.50047	NA	0.414364	-1.37147	-1.68169
136	São Jorge	Portugal	38.6372	-28.0292	Atlantic	Holarctis	Tethyan	1435.55	oceanic	0.0152742	243.781	1053	17.5	13.3	1374	34	3.787	0.55	147	31	0	4107.56	4835.99	NA	6197.48	5909.89	459.17	467.919	NA	267.894	239.879	0.329941	0.751955	NA	-4.89522	-0.0357654	7.06305e-05	NA	-0.431578	0.74404	1.25104	NA	-2.98732	0.68683	0.72938	NA	0.355258	0.174779	0.524538
137	Terceira	Portugal	38.7239	-27.2123	Atlantic	Holarctis	Tethyan	1435.55	oceanic	0.0176472	400.562	930	17.4	13.1	1364	38	1.76023	3.52	167	36	0	5025.53	5695.82	NA	6750.19	6434.99	497.114	503.117	NA	268.45	239.593	1.47927	1.52542	NA	-5.34914	0.953114	0.927231	NA	-0.26798	1.93252	1.9692	NA	-3.2373	1.71679	1.7014	NA	0.522484	1.30096	1.2015
138	São Miguel	Portugal	37.7954	-25.4819	Atlantic	Holarctis	Tethyan	1435.55	oceanic	0.0245032	744.721	1094	17.5	13.9	1240	37	2.21616	4.01	172	33	0	4617.52	5265.19	NA	6602.44	6295.32	473.639	480.716	NA	268.578	239.789	1.13901	1.24178	NA	-6.27362	0.316758	0.322944	NA	-0.262783	1.52568	1.67929	NA	-4.26899	1.07626	1.073	NA	0.556968	0.939634	0.967187
139	Santa Maria	Portugal	36.9713	-25.0998	Atlantic	Holarctis	Tethyan	1435.55	oceanic	0.0180197	96.8918	575	18	13.5	909	43	4.21002	8.12	141	28	0	4343.77	4810.55	NA	6137.87	5808.94	513.118	518.018	NA	270.277	241.339	1.56415	1.56538	NA	-4.45352	1.21648	1.16217	NA	0.154057	1.98895	1.96933	NA	-2.60167	1.80069	1.78614	NA	0.934531	1.38577	1.25813
140	San Miguel	United States	34.0384	-120.374	Pacific	Holarctis	Madrean	1842.84	fragment	-0.123599	39.7367	197	14.5	14.4	427	94	7.83455	NA	201	4	1	597.126	678.533	NA	7189.83	6635.7	298.563	352.853	NA	256.101	229.664	-1.18736	-1.03054	NA	-7.15453	-1.38081	-1.04275	NA	-4.23151	-0.876656	-0.690623	NA	-5.14893	-1.04384	-0.681552	NA	-3.13863	-1.2293	-0.991218
141	Santa Rosa	United States	33.9667	-120.106	Pacific	Holarctis	Madrean	1832.76	fragment	-0.138601	217.895	438	14.9	14.7	508	96	4.06713	NA	361	14	0	2278.99	2499.89	NA	11318.5	10682.4	484.01	501.394	NA	255.242	229.857	-0.0883177	-0.0925851	NA	-8.19645	0.389995	0.498714	NA	-6.05602	0.297681	0.416322	NA	-5.64442	0.855578	0.979532	NA	-4.48796	-0.193392	-0.1087
142	Santa Cruz, Channel Islands	United States	34.014	-119.745	Pacific	Holarctis	Madrean	1832.76	fragment	-0.177334	254.696	609	15.4	15.7	584	97	4.57236	NA	445	20	0	2833.28	3150.04	NA	13527.4	12862.1	478.347	497.029	NA	255.185	229.843	-0.285372	-0.392033	NA	-8.34043	0.35158	0.488729	NA	-6.82798	0.111269	0.162097	NA	-5.37619	0.942316	1.09214	NA	-5.12359	-0.440566	-0.47409
143	Anacapa	United States	34.0092	-119.415	Pacific	Holarctis	Madrean	1832.76	fragment	-0.193782	3.0834	115	15.5	16.4	381	102	14.2857	NA	177	6	0	824.055	924.926	NA	6620.32	6150.64	318.868	364.903	NA	248.093	223.458	-1.4025	-1.39723	NA	-6.5349	-1.47641	-1.15262	NA	-6.37332	-1.08085	-0.941638	NA	-4.60753	-1.08556	-0.728769	NA	-5.12823	-1.50093	-1.31063
144	Santa Barbara, Channel Islands	United States	33.4767	-119.037	Pacific	Holarctis	Madrean	1824.63	oceanic	-0.128907	3.38106	115	15.9	13.9	261	97	13.8095	14.18	522	20	1	2833.28	3150.04	NA	15309.9	14544.3	478.347	497.029	NA	254.945	229.772	-0.285372	-0.392033	NA	-8.72028	0.35158	0.488729	NA	-7.62496	0.111269	0.162097	NA	-5.68973	0.942316	1.09214	NA	-5.69068	-0.440566	-0.47409
145	El Hierro	Spain	27.7465	-18.0066	Atlantic	Holarctis	Tethyan	400.382	oceanic	-0.0677963	273.524	1412	20.5	14.1	409	83	2.18049	1.1	502	30	1	3597.85	3840.31	NA	14582.5	13996.7	424.14	434.194	NA	259.775	233.186	-0.628737	-1.45135	NA	-9.41598	-0.954112	-0.867818	NA	-4.80589	-0.196265	-0.762561	NA	-6.09686	-0.122575	-0.0799098	NA	-3.31268	-0.860958	-1.55689
146	La Palma	Spain	28.6899	-17.8583	Atlantic	Holarctis	Tethyan	400.382	oceanic	-0.0624838	716.459	2357	20.4	14.1	598	82	1.17623	1.7	601	34	1	4255.33	4565.5	NA	16744	16153.1	443.79	454.397	NA	261.392	234.444	0.0935174	-0.669572	NA	-9.85362	-0.508606	-0.388132	NA	-4.37443	0.532321	-0.0601968	NA	-6.69258	0.332737	0.426313	NA	-2.73341	-0.141147	-0.858806
147	La Gomera	Spain	28.1174	-17.2326	Atlantic	Holarctis	Tethyan	400.382	oceanic	-0.0992241	372.206	1376	20.5	14.4	472	82	1.14878	12	611	37	1	4469.21	4959.57	NA	17181.4	16509.8	448.343	458.099	NA	261.982	234.775	0.0264101	-0.47407	NA	-9.71246	-0.384173	-0.293417	NA	-4.08163	0.457718	0.142852	NA	-6.13905	0.458228	0.536373	NA	-2.51242	-0.2609	-0.663325
148	Tenerife	Spain	28.2911	-16.5563	Atlantic	Holarctis	Tethyan	400.382	oceanic	-0.0985499	2040.14	3450	21	14.5	632	76	0.780959	8	903	40	1	4902.37	5333.34	NA	22778.8	21817	470.18	478.995	NA	259.646	233.016	0.437525	-0.308788	NA	-12.9334	0.22499	0.300554	NA	-6.48581	0.891936	0.334375	NA	-8.8788	1.04137	1.12481	NA	-4.6006	0.137369	-0.515072
149	Gran Canaria	Spain	27.9548	-15.5932	Atlantic	Holarctis	Tethyan	400.382	oceanic	-0.117097	1571.35	1867	20.9	13.1	403	80	0.798716	14.5	802	34	1	4396.5	4759.38	NA	20887	19904	497.596	507.929	NA	260.834	233.699	0.414369	-0.193328	NA	-12.0012	0.932517	1.02824	NA	-5.35685	0.833615	0.376925	NA	-7.95802	1.59547	1.73418	NA	-3.65601	0.159426	-0.426604
150	Fuerteventura	Spain	28.4061	-14.0365	Atlantic	Holarctis	Tethyan	443.342	oceanic	-0.131959	1669.88	651	20.3	13.9	168	82	1.02741	20	529	16	1	2037.22	2213.53	NA	14716.4	13878.4	441.884	461.048	NA	261.992	233.922	-1.33679	-1.58113	NA	-10.567	-0.342957	-0.176903	NA	-3.80351	-0.820765	-1.01395	NA	-7.52232	0.174032	0.447193	NA	-2.36315	-1.38551	-1.67597
151	Lanzarote	Spain	29.0245	-13.6418	Atlantic	Holarctis	Tethyan	523.573	oceanic	-0.138427	818.571	623	19.9	14.1	205	81	1.16959	16	502	15	1	2120.82	2304.75	NA	13979.9	12981.1	410.101	430.583	NA	260.419	232.578	-0.808704	-0.951332	NA	-10.7372	-0.904021	-0.700973	NA	-4.43918	-0.354302	-0.48598	NA	-7.9598	-0.301611	-0.0796709	NA	-3.14805	-0.88069	-1.06784
152	West Falkland	Falkland Islands	-51.7509	-60.1111	Atlantic	Holantarctis	Holantarctic	811.494	shelf	0.0213283	4595.08	683	6.6	13.6	561	18	2.77717	NA	154	15	0	2661.81	2840.29	NA	6198.17	5951.64	547.773	552.873	NA	267.471	239.028	1.04871	0.999021	NA	-5.40394	1.37406	1.44974	NA	-0.558721	0.20952	0.27699	NA	-2.95634	0.274023	0.25314	NA	-1.20285	0.846693	0.768754
153	East Falkland	Falkland Islands	-51.7402	-58.7527	Atlantic	Holantarctis	Holantarctic	988.998	shelf	0.0502104	6590.03	698	6.3	13	620	18	3.59591	NA	152	13	0	2655.65	2776.8	NA	6255.3	6036.08	623.799	627.471	NA	268.748	239.931	1.81393	1.66407	NA	-5.03364	2.34128	2.48577	NA	-0.216182	1.06756	1.01572	NA	-2.58878	1.50614	1.46765	NA	-0.754767	1.52888	1.46462
154	Darwin	Ecuador	1.64998	-91.9999	Pacific	Neotropis	Neotropical	5273.17	oceanic	0.153441	1.43671	0	24.9	10.9	717	26	6.42857	NA	10	1	0	NA	NA	NA	952.128	833.422	NA	NA	NA	260.607	229.549	NA	NA	NA	-1.45239	NA	NA	NA	-0.541169	NA	NA	NA	-1.41205	NA	NA	NA	-0.426657	NA	NA
155	Española	Ecuador	-1.3784	-89.6787	Pacific	Neotropis	Neotropical	2204.33	oceanic	0.132472	64.1142	172	23.3	11.4	645	58	2.36141	3.31	107	1	0	NA	NA	NA	4196.8	3779.35	NA	NA	NA	255.166	226.941	NA	NA	NA	-6.68757	NA	NA	NA	-3.08847	NA	NA	NA	-5.92157	NA	NA	NA	-2.59212	NA	NA
156	Fernandina	Ecuador	-0.385734	-91.5129	Pacific	Neotropis	Neotropical	2446.66	oceanic	0.0784651	649.106	1462	24.4	11.2	1565	18	0.892542	0.7	135	33	0	3930.84	4427.74	NA	5316.05	4850.81	435.132	445.942	NA	257.349	231.11	-0.445308	-0.734574	NA	-6.25412	-0.589435	-0.604697	NA	-3.04326	-0.336649	-0.611599	NA	-5.19528	-0.725135	-0.622169	NA	-2.33161	-0.746373	-1.0074
157	Floreana	Ecuador	-1.2936	-90.4353	Pacific	Neotropis	Neotropical	2204.33	oceanic	0.0983955	178.029	393	23.4	11.6	774	30	1.43763	1	212	25	0	3096.28	3424.82	NA	7944.4	7240.17	437.891	456.881	NA	256.786	230.62	-0.806606	-1.11033	NA	-6.05362	-0.471803	-0.288731	NA	-4.00951	-0.714943	-0.988649	NA	-4.44364	-0.515966	-0.336435	NA	-3.16748	-1.01681	-1.26149
158	Genovesa	Ecuador	0.325229	-89.9568	Pacific	Neotropis	Neotropical	2446.66	oceanic	0.143076	15.3832	67	24.3	11.5	555	42	3.34518	0.3	39	0	0	NA	NA	NA	2144.45	1908.17	NA	NA	NA	257.976	229.186	NA	NA	NA	-4.49559	NA	NA	NA	-1.50877	NA	NA	NA	-3.93811	NA	NA	NA	-1.11952	NA	NA
159	Isabela	Ecuador	-0.559293	-91.1843	Pacific	Neotropis	Neotropical	2446.66	oceanic	0.130927	4726.57	1685	24.4	11.1	1897	18	1.28425	0.7	303	83	0	7879.32	8723.36	NA	10555	9684.67	447.051	455.478	NA	261.277	233.769	-0.0262587	-1.08102	NA	-6.23583	-0.509619	-0.542351	NA	-3.22383	0.00469445	-0.848358	NA	-4.20885	-0.642313	-0.632548	NA	-2.10673	-0.487963	-1.60857
160	Marchena	Ecuador	0.332085	-90.4757	Pacific	Neotropis	Neotropical	2446.66	oceanic	0.118857	131.926	269	24.4	11.5	748	30	2.05066	0.3	37	6	0	1343.79	1401.3	NA	1783.03	1647.16	504.141	525.54	NA	256.993	227.542	0.392802	0.520474	NA	-5.53814	0.491905	0.729012	NA	-1.60815	0.426435	0.467995	NA	-5.45581	0.44046	0.610619	NA	-1.17784	0.319829	0.428048
161	Pinta	Ecuador	0.586845	-90.757	Pacific	Neotropis	Neotropical	2446.66	oceanic	0.124713	60.3308	548	24.5	11.3	1114	20	3.65887	0.7	160	43	0	4355.21	4992.04	NA	6401.73	5880.75	425.997	435.511	NA	261.391	233.543	-1.3034	-1.60795	NA	-5.43881	-0.986091	-0.899488	NA	-2.2056	-1.21804	-1.48114	NA	-4.38825	-1.12666	-1.12539	NA	-1.43353	-1.65216	-1.95225
162	Pinzón	Ecuador	-0.610811	-90.6658	Pacific	Neotropis	Neotropical	2446.66	oceanic	0.0439128	18.0692	379	23.9	11.8	801	28	2.57436	1.1	69	9	0	1657.78	1701.29	NA	3495.23	3086.54	454.385	458.011	NA	256.892	229.369	-0.081985	-0.234264	NA	-4.10581	-0.0752851	-0.094864	NA	-2.3645	-0.0275112	-0.227969	NA	-3.31397	-0.0801523	-0.158771	NA	-1.7976	-0.153572	-0.354927
163	San Cristóbal	Ecuador	-0.826798	-89.4306	Pacific	Neotropis	Neotropical	2446.66	oceanic	0.132866	559.978	625	23.9	11.1	1529	24	1.24764	2.35	242	55	0	5214.04	6228.98	NA	9141.26	8422.12	416.175	424.387	NA	261.968	234.353	-1.42639	-1.32694	NA	-5.12564	-1.38637	-1.44218	NA	-2.57185	-1.34894	-1.13212	NA	-3.42724	-1.65354	-1.68208	NA	-1.64427	-1.75603	-1.77316
164	Santa Cruz, Galapagos	Ecuador	-0.627248	-90.3584	Pacific	Neotropis	Neotropical	2446.66	oceanic	0.0804839	987.094	807	24.2	11.7	1335	20	0.797028	1.1	309	77	0	7359.32	8482.53	NA	10964.6	10060.6	430.542	439.397	NA	264.384	235.717	-0.247759	-0.575515	NA	-5.39579	-1.14442	-1.17663	NA	-1.88693	-0.217076	-0.321566	NA	-3.62491	-1.37963	-1.31444	NA	-0.97744	-0.710392	-1.06519
165	Santa Fé	Ecuador	-0.818429	-90.0588	Pacific	Neotropis	Neotropical	2446.66	oceanic	0.100817	25.1516	212	23.5	11.6	684	44	2.08306	3.9	76	3	0	624.509	624.509	NA	3327.11	2976.38	416.34	416.34	NA	258.518	229.449	-0.365752	-0.347102	NA	-5.94493	-0.246464	-0.372979	NA	-2.01344	-0.283958	-0.419493	NA	-5.13127	-0.316929	-0.385153	NA	-1.5375	-0.318599	-0.432393
166	Santiago, Galapagos	Ecuador	-0.266245	-90.7125	Pacific	Neotropis	Neotropical	2446.66	oceanic	0.0621602	577.1	902	24.3	11.5	1343	19	1.06853	0.7	245	59	0	6151.99	6934.79	NA	8663.19	7888.96	443.431	452.773	NA	261.773	233.777	-0.0393735	-0.627448	NA	-6.54367	-0.567664	-0.509338	NA	-2.64701	0.0211757	-0.372463	NA	-5.29747	-0.689102	-0.644275	NA	-1.72443	-0.45507	-0.985087
167	Wolf	Ecuador	1.38237	-91.8191	Pacific	Neotropis	Neotropical	5273.17	oceanic	0.153286	2.20258	24	24.7	11	745	23	5.95238	0.72	19	1	0	NA	NA	NA	1447.65	1302.23	NA	NA	NA	263.573	234.571	NA	NA	NA	-2.39851	NA	NA	NA	-0.518238	NA	NA	NA	-2.28732	NA	NA	NA	-0.251438	NA	NA
171	Hawai'i Island	United States	19.5981	-155.518	Pacific	Paleotropis	Polynesian	1678.39	oceanic	0.127639	10457.2	4176	23.9	11.1	5669	9	0.39171	0.53	394	117	4	9815.55	11768.4	39.9306	13137.8	12602.9	470.809	477.862	19.9653	263.981	237.541	-0.539248	-0.160246	-4.67775	-5.87944	0.503872	0.45327	-4.75489	-2.34366	-0.209487	0.291816	-4.11743	-5.9819	0.555313	0.520221	-4.0476	-2.94001	-1.01028	-0.643788
172	Kaua'i Island	United States	22.0584	-159.524	Pacific	Paleotropis	Polynesian	639.064	oceanic	0.13062	1442.95	1530	23.9	12.3	6586	15	0.650353	5.77	489	122	7	10006.6	12016.5	69.8786	15222.7	14499.9	465.509	471.784	19.9653	260.545	235.377	-0.933706	-0.532203	-6.53957	-6.80253	0.284825	0.159879	-7.62785	-4.30004	-0.643028	-0.110507	-6.43001	-7.32546	0.279013	0.212364	-7.06588	-4.94655	-1.42302	-1.02327
173	Kaho'olawe Island	United States	20.5476	-156.609	Pacific	Paleotropis	Polynesian	1678.39	oceanic	0.0818945	116.659	429	24	11.9	529	58	1.14994	1.25	59	4	0	1147.52	1111.24	NA	3003.63	2712.97	658.735	646.639	NA	260.811	231.936	1.06981	0.908895	NA	-4.3735	1.61386	1.53692	NA	-1.44775	1.1559	0.852458	NA	-5.04381	1.73324	1.5099	NA	-1.56014	0.932093	0.810962
176	Lana'i Island	United States	20.835	-156.927	Pacific	Paleotropis	Polynesian	1678.39	oceanic	0.093081	366.604	999	24.1	11.8	1344	34	0.94647	1.5	253	100	1	9038.58	10897.7	NA	9653.72	9232.09	486.458	492.54	NA	263.505	237.645	-0.114089	0.419877	NA	-4.5841	1.2251	1.09086	NA	-2.0613	0.230499	0.846946	NA	-4.63999	1.21433	1.18045	NA	-2.54826	-0.541655	-0.0301838
177	Laysan Island	United States Minor Outlying Islands	25.7687	-171.735	Pacific	Paleotropis	Polynesian	639.064	oceanic	0.119213	2.92095	6	23.5	11.2	1051	28	11.2381	NA	32	0	1	NA	NA	NA	2035.39	1805.64	NA	NA	NA	264.37	235.013	NA	NA	NA	-3.32126	NA	NA	NA	-0.596184	NA	NA	NA	-3.61327	NA	NA	NA	-0.807739	NA	NA
178	Lehua Island	United States	22.0201	-160.096	Pacific	Paleotropis	Polynesian	639.064	oceanic	0.103174	1.28219	3	23.8	13.1	301	96	3.80952	NA	0	0	0	NA	NA	NA	NA	NA	NA	NA	NA	NA	NA	NA	NA	NA	NA	NA	NA	NA	NA	NA	NA	NA	NA	NA	NA	NA	NA	NA	NA
179	Lisianski Island	United States Minor Outlying Islands	26.064	-173.966	Pacific	Paleotropis	Polynesian	639.064	oceanic	0.116803	1.59354	7	23.3	11.2	1077	27	11.4286	23	15	0	0	NA	NA	NA	1154.35	1009.47	NA	NA	NA	240.573	212.145	NA	NA	NA	-2.79629	NA	NA	NA	-2.20754	NA	NA	NA	-3.27638	NA	NA	NA	-2.27898	NA	NA
180	Maui Island	United States	20.7904	-156.337	Pacific	Paleotropis	Polynesian	1678.39	oceanic	0.102131	1894.11	2993	24.1	11.5	6068	22	0.658584	2.15	487	125	3	10137.2	12178.7	29.948	15044.3	14407.5	455.931	463.114	19.9653	260.657	235.317	-0.944405	-0.508402	-3.30721	-7.16686	-0.222758	-0.293491	-3.52406	-4.27295	-0.627727	-0.0817664	-3.22154	-7.41615	-0.173184	-0.248389	-3.09485	-5.08781	-1.4364	-1.01828
181	Midway Atoll (incl. Sand and Eastern Islands)	United States Minor Outlying Islands	28.2081	-177.367	Pacific	Paleotropis	Polynesian	639.064	oceanic	0.111066	6.43352	11	22.4	12.2	1088	31	11.4286	NA	28	0	0	NA	NA	NA	1875.23	1649.17	NA	NA	NA	271.445	240.325	NA	NA	NA	-2.93643	NA	NA	NA	0.187527	NA	NA	NA	-3.28452	NA	NA	NA	0.0588229	NA	NA
183	Moloka'i Island	United States	21.1332	-157.015	Pacific	Paleotropis	Polynesian	1678.39	oceanic	0.0892768	680.422	1377	24.3	11.8	2520	35	1.15834	1.99	368	110	3	9572.71	11456.4	29.948	12496.2	11959.5	471.139	478.32	19.9653	265.175	238.547	-0.117531	0.267608	-3.46611	-5.63612	0.51716	0.463852	-3.41779	-1.7642	0.242496	0.71531	-3.15645	-5.86766	0.553965	0.527353	-3.07075	-2.4098	-0.529039	-0.206823
186	Ni'ihau Island	United States	21.8966	-160.152	Pacific	Paleotropis	Polynesian	639.064	oceanic	0.110983	197.313	340	23.9	12.9	340	98	1.7536	5.92	91	5	1	1417.54	1499.01	NA	4778.54	4426.27	610.149	626.442	NA	265.566	238.334	1.38142	1.60789	NA	-2.73698	1.34196	1.58581	NA	-0.745274	1.41867	1.63693	NA	-2.99147	1.45629	1.54049	NA	-1.04079	1.24906	1.52588
187	O'ahu Island (incl. Mokoli'i Islet)	United States	21.4587	-157.973	Pacific	Paleotropis	Polynesian	639.064	oceanic	0.123795	1560.18	1168	24.4	11.6	4512	15	0.810423	3.39	453	117	2	10132.5	11934.4	19.9653	14200.7	13724.4	479.014	485.631	19.9653	258.548	233.829	-0.0630324	-0.00317432	-2.12213	-6.94411	0.916987	0.859275	-2.00366	-5.06838	0.33675	0.473074	-1.87263	-6.91283	0.953913	0.934627	-1.87265	-5.82619	-0.480282	-0.447772
189	Iceland	Iceland	64.9907	-18.5941	Atlantic	Holarctis	Boreal	1084.28	oceanic	-0.0467733	102387	2006	5.6	12.8	2085	12	10.2467	14.5	403	32	0	4510.8	5820.64	NA	11571	11038.1	636.068	655.04	NA	270.149	239.77	0.999813	2.76364	NA	-9.97643	4.38732	4.73487	NA	0.326301	1.47925	3.23007	NA	-7.45941	4.66614	5.35354	NA	1.46856	0.960849	2.51403
191	Flinders Island	Australia	-33.7194	134.494	Indian	Australis	Australian	828.093	shelf	-0.17997	40.2891	50	16.4	17.6	476	61	4.84729	NA	122	1	0	NA	NA	NA	5421.09	5052.32	NA	NA	NA	254.459	227.014	NA	NA	NA	-4.36731	NA	NA	NA	-3.56119	NA	NA	NA	-2.11649	NA	NA	NA	-4.85676	NA	NA
192	East Waldegrave Island	Australia	-33.5984	134.796	Indian	Australis	Australian	828.093	shelf	-0.232605	3.85817	20	16.4	18.7	441	61	8.09524	NA	25	0	0	NA	NA	NA	1390.4	1193.26	NA	NA	NA	199.173	174.101	NA	NA	NA	-4.77932	NA	NA	NA	-7.21592	NA	NA	NA	-3.6814	NA	NA	NA	-8.98429	NA	NA
197	Pearson Island	Australia	-33.9501	134.268	Indian	Australis	Australian	828.093	shelf	-0.115199	2.73275	47	16	16.9	493	62	7.61905	NA	72	1	0	NA	NA	NA	3972.06	3626.96	NA	NA	NA	257.518	229.462	NA	NA	NA	-2.79982	NA	NA	NA	-2.27497	NA	NA	NA	-0.926929	NA	NA	NA	-2.99967	NA	NA
200	Ireland	United Kingdom, Ireland	53.4266	-7.89566	Atlantic	Holarctis	Boreal	1293.77	shelf	-0.0763374	84037.8	909	10.8	13.7	1801	15	13.7347	NA	867	49	0	6063.29	7711.56	NA	22658.2	21734	560.838	572.01	NA	271.263	241.585	1.42403	3.07763	NA	-11.2464	3.05522	3.32291	NA	1.24163	1.84036	3.51476	NA	-7.25319	3.72189	4.1673	NA	2.87073	1.16837	2.68579
201	Kangaroo Island	Australia	-35.828	137.24	Indian	Australis	Australian	809.9	shelf	-0.0943372	4417.68	313	15.8	13.2	821	54	3.27502	NA	841	17	0	3119.35	3365.84	NA	23624.1	23117.9	542.997	548.643	NA	274.592	244.163	1.34812	1.26914	NA	-7.66902	1.5175	1.47642	NA	3.26122	0.486396	0.481076	NA	-1.30392	0.238009	0.167518	NA	3.21715	1.53738	1.50449
202	La Réunion	Reunion	-21.1333	55.5327	Indian	Paleotropis	Madagascan	2637.13	oceanic	0.014692	2512.65	2930	23.7	11.5	2109	46	0.474126	3	647	228	6	18422.7	20870.7	278.144	21271.5	20312.7	477.436	487.059	107.824	273.186	242.639	2.46758	1.38797	-1.70677	-1.5429	1.22336	1.3071	-2.11252	2.08911	3.33377	2.11054	-1.43979	-1.59235	1.26058	1.50307	-1.72008	1.408	3.3288	2.35861
203	Eiao	French Polynesia	-7.99629	-140.687	Pacific	Paleotropis	Polynesian	1576.53	oceanic	0.147193	41.0649	485	26.3855	6.9529	1401	30	1.57593	6	45	7	1	1957.96	1957.96	NA	3192.02	2876.9	659.52	659.52	NA	257.721	230.467	2.02155	1.82005	NA	-0.85983	2.18334	2.17519	NA	-1.66769	2.04426	1.93744	NA	-1.17723	2.32222	2.22068	NA	-1.87196	1.75221	1.70472
204	Fatu Hiva	French Polynesia	-10.4716	-138.64	Pacific	Paleotropis	Polynesian	1536.97	oceanic	0.139833	95.2878	910	26.5567	7.02243	1941	18	2.44336	1	131	76	1	7668.42	8796.82	NA	6678.44	6196.59	506.25	511.305	NA	272.274	242.827	0.668626	0.302188	NA	-1.49266	1.83916	1.73023	NA	0.714233	0.948317	0.63537	NA	-1.52799	1.87968	1.75677	NA	0.39256	0.304702	-0.109641
206	Hatutaa	French Polynesia	-7.91764	-140.57	Pacific	Paleotropis	Polynesian	1576.53	oceanic	0.147042	8.41008	374	26.3855	6.9529	1326	31	2.15251	4.8	31	3	1	108.912	269.704	NA	2070.91	1894.96	72.608	179.803	NA	264.757	235.966	-2.56905	-2.15346	NA	-2.75778	-2.60673	-2.04619	NA	-0.527815	-2.72061	-2.11746	NA	-3.18357	-2.77749	-2.1239	NA	-0.680487	-2.62397	-2.09535
207	Hiva Oa	French Polynesia	-9.77478	-139.014	Pacific	Paleotropis	Polynesian	1536.97	oceanic	0.144223	319.393	1103	26.5147	6.9668	2047	21	1.22966	2.22	155	93	2	8696.12	10123.4	133.423	7487.19	6920.02	506.334	513.148	133.423	269.905	241.237	0.346291	0.181804	-0.255921	-1.53427	2.01342	1.99352	-0.237765	0.120924	0.683803	0.583282	-0.214048	-1.60704	2.15328	2.06764	-0.111149	-0.214688	-0.0612288	-0.325372
208	Mohotani	French Polynesia	-9.98529	-138.83	Pacific	Paleotropis	Polynesian	1536.97	oceanic	0.138349	20.1037	476	26.5147	6.9668	1615	23	4.2591	NA	42	8	0	1383.52	1584.58	NA	2920.12	2657.27	433.39	447.752	NA	259.289	231.401	-0.507049	-0.0932601	NA	-1.36617	-0.305907	-0.271413	NA	-1.44339	-0.53076	-0.0842813	NA	-1.76646	-0.366044	-0.24931	NA	-1.61208	-0.595355	-0.183363
211	Nuku Hiva	French Polynesia	-8.86624	-140.139	Pacific	Paleotropis	Polynesian	1576.53	oceanic	0.144018	346.619	1089	26.5018	6.9668	1859	25	0.685749	4.1	177	97	2	8949.57	10378	133.423	8178.99	7635.69	492.913	499.87	133.423	269.206	240.612	0.295563	0.0326808	-0.255921	-1.76525	1.48279	1.47136	-0.237765	-0.0597284	0.664309	0.424807	-0.214048	-1.82237	1.52582	1.52129	-0.111149	-0.401372	-0.116492	-0.443949
212	Tahuata	French Polynesia	-9.94499	-139.089	Pacific	Paleotropis	Polynesian	1536.97	oceanic	0.139663	71.9068	727	26.5567	7.02243	1763	22	1.98352	2.32	115	65	1	6840.45	7867.83	NA	6172.77	5715.48	509.354	515.083	NA	268.941	240.221	0.421022	0.192387	NA	-1.16667	1.83329	1.79792	NA	-0.102982	0.668967	0.501605	NA	-1.27153	1.91413	1.73945	NA	-0.372243	0.0720046	-0.219059
213	Ua Huka	French Polynesia	-8.90932	-139.552	Pacific	Paleotropis	Polynesian	1536.97	oceanic	0.138776	91.6311	732	26.5018	6.9668	1610	28	1.54225	3.11	112	67	2	7088.48	8245.63	133.423	6128.87	5655.14	497.846	504.483	133.423	269.577	240.226	0.645009	0.609549	-0.255921	-0.900687	1.40923	1.386	-0.237765	0.0138372	0.936435	0.877879	-0.214048	-0.989671	1.4727	1.38265	-0.111149	-0.230611	0.270166	0.189147
214	Ua Pou	French Polynesia	-9.39786	-140.074	Pacific	Paleotropis	Polynesian	1576.53	oceanic	0.139645	108.789	772	26.6278	6.93899	1613	25	0.986399	5.6	106	74	1	7538.13	8674.29	NA	5923.11	5502.28	493.761	499.804	NA	272.408	242.913	0.653825	0.408883	NA	-0.84916	1.29165	1.27038	NA	0.676814	0.999195	0.764472	NA	-0.884626	1.3637	1.24147	NA	0.412851	0.304926	-0.0253467
215	New Zealand	New Zealand	-41.6794	172.704	Pacific	Holantarctis	Holantarctic	1519.54	fragment	0.209782	266531	2943	16.5	15.3	6056	8	1.70268	NA	1944	184	2	16078.3	18397.2	12.5773	44664.8	44780.5	543.658	550.013	12.5773	263.372	237.31	3.11479	2.51071	-2.34349	-15.8672	5.24872	4.94392	-2.18218	-6.08638	1.75782	1.70598	-1.42794	-8.89608	1.06721	1.09342	-1.37074	-11.8394	2.73693	1.79166
216	Pitcairn	Pitcairn Islands	-25.0696	-130.106	Pacific	Paleotropis	Polynesian	1071.45	oceanic	0.149659	4.91753	236	22.2752	10.8328	1598	10	3.63057	0.87	59	41	0	5116.99	5893.35	NA	3971.81	3667.55	505.599	509.711	NA	263.887	237.096	0.66297	0.747492	NA	-0.645013	1.2444	1.22907	NA	-0.942989	0.949947	0.984936	NA	-0.738188	1.38936	1.25413	NA	-1.12001	0.398916	0.449277
217	Henderson	Pitcairn Islands	-24.3767	-128.323	Pacific	Paleotropis	Polynesian	1071.45	oceanic	0.149726	44.5528	36	22.2225	10.8328	1440	10	4.6971	NA	61	12	0	1850.34	1999.93	NA	4070.95	3944.13	422.959	431.254	NA	258.336	234.177	-0.611372	-0.681796	NA	-0.539789	-0.566336	-0.538395	NA	-1.88395	-0.648638	-0.694086	NA	-0.697154	-0.602381	-0.573564	NA	-2.05938	-0.743375	-0.741094
218	Oeno	Pitcairn Islands	-23.9277	-130.739	Pacific	Paleotropis	Polynesian	1071.45	oceanic	0.148381	2.90403	9	22.8881	10.4573	1475	10	7.60321	NA	17	4	0	531.533	539.403	NA	1590.67	1440.31	283.366	285.989	NA	263.828	235.594	-1.47412	-1.574	NA	-0.571316	-1.40664	-1.55218	NA	-0.48106	-1.44562	-1.64231	NA	-0.784497	-1.53854	-1.55291	NA	-0.530343	-1.50948	-1.58766
219	Ducie	Pitcairn Islands	-24.6801	-124.782	Pacific	Paleotropis	Polynesian	1071.45	oceanic	0.151595	1.8199	3	22.0964	10.8189	1415	11	7.14507	NA	4	1	0	NA	NA	NA	490.423	432.722	NA	NA	NA	262.247	231.04	NA	NA	NA	-0.488075	NA	NA	NA	-0.195525	NA	NA	NA	-0.472823	NA	NA	NA	-0.254762	NA	NA
231	Takeshima	Japan	30.8103	130.424	Pacific	Holarctis	Boreal	2061.2	fragment	-0.0304675	4.67386	67	19.3	23.5	2478	47	24.381	NA	162	NA	0	NA	NA	NA	7533.33	7214.05	NA	NA	NA	273.053	243.193	NA	NA	NA	-2.19745	NA	NA	NA	1.03108	NA	NA	NA	-0.276903	NA	NA	NA	1.7168	NA	NA
232	Ioujima	Japan	30.7904	130.294	Pacific	Holarctis	Boreal	2061.2	fragment	-0.0267439	12.2392	426	19.2	23.3	2761	47	18.4327	NA	155	NA	0	NA	NA	NA	6950.12	6700.32	NA	NA	NA	267.469	240.351	NA	NA	NA	-3.36493	NA	NA	NA	-0.542497	NA	NA	NA	-1.42114	NA	NA	NA	0.221952	NA	NA
233	Kuroshima	Japan	30.8308	129.934	Pacific	Holarctis	Boreal	2061.2	shelf	-0.011595	16.2862	474	19.1	23.2	2776	47	13.2945	NA	421	NA	1	NA	NA	NA	16161.7	15373.1	NA	NA	NA	277.478	247.354	NA	NA	NA	0.368137	NA	NA	NA	3.77754	NA	NA	NA	3.75559	NA	NA	NA	4.79274	NA	NA
234	Tanegashima	Japan	30.5808	130.975	Pacific	Holarctis	Boreal	2061.2	shelf	-0.0155645	448.997	258	19.6	22	3267	41	4.75898	NA	815	NA	1	NA	NA	NA	26178.1	25161.8	NA	NA	NA	277.899	247.49	NA	NA	NA	0.426221	NA	NA	NA	5.30945	NA	NA	NA	4.63177	NA	NA	NA	6.8948	NA	NA
235	Yakushima	Japan	30.3391	130.522	Pacific	Holarctis	Boreal	2061.2	fragment	0.0116601	508.038	1761	19.7	21.5	3713	36	2.5647	NA	989	NA	1	NA	NA	NA	30829.8	29782.7	NA	NA	NA	277.058	247.095	NA	NA	NA	1.6178	NA	NA	NA	5.26044	NA	NA	NA	6.18872	NA	NA	NA	7.15322	NA	NA
236	Kuchinoerabujima	Japan	30.4559	130.21	Pacific	Holarctis	Boreal	2061.2	fragment	0.00255958	37.1358	591	19.8	21.7	3039	44	10.7709	NA	310	NA	1	NA	NA	NA	12968.5	12431.3	NA	NA	NA	274.49	245.317	NA	NA	NA	0.130506	NA	NA	NA	1.97276	NA	NA	NA	3.06144	NA	NA	NA	2.91562	NA	NA
237	Kuchinoshima	Japan	29.9723	129.923	Pacific	Holarctis	Boreal	2309.09	oceanic	0.0207554	14.3254	545	20.4	21.1	3103	43	10.8065	NA	332	NA	1	NA	NA	NA	13411.1	12940.3	NA	NA	NA	274.387	245.225	NA	NA	NA	-0.416066	NA	NA	NA	2.05248	NA	NA	NA	2.54972	NA	NA	NA	2.90786	NA	NA
238	Nakanoshima	Japan	29.8488	129.871	Pacific	Holarctis	Boreal	2309.09	oceanic	0.0220746	35.6869	882	20.6	21	3296	41	8.41577	NA	484	NA	2	NA	NA	132.047	18070.6	17295.2	NA	NA	132.047	278.176	247.794	NA	NA	-0.172869	0.991914	NA	NA	-0.288292	4.30892	NA	NA	-0.319467	4.38533	NA	NA	-0.291422	5.44941	NA	NA
239	Gajajima	Japan	29.9032	129.541	Pacific	Holarctis	Boreal	2309.09	oceanic	0.022396	4.83597	280	19.5	21.3	2906	44	17.1429	NA	231	NA	1	NA	NA	NA	10412.5	9977	NA	NA	NA	274.406	245.438	NA	NA	NA	-0.361524	NA	NA	NA	1.68005	NA	NA	NA	2.16198	NA	NA	NA	2.5014	NA	NA
240	Tairajima	Japan	29.6873	129.533	Pacific	Holarctis	Boreal	2309.09	oceanic	0.0265868	2.54413	2	20.6	21.1	2819	44	18.0952	NA	238	NA	1	NA	NA	NA	10426.3	9811	NA	NA	NA	275.593	245.416	NA	NA	NA	-0.91279	NA	NA	NA	2.05019	NA	NA	NA	1.52122	NA	NA	NA	2.88566	NA	NA
241	Suwanosejima	Japan	29.6412	129.713	Pacific	Holarctis	Boreal	2309.09	oceanic	0.0273496	29.816	649	20.7	20.7	3203	40	7.06477	NA	264	NA	1	NA	NA	NA	11436	10943.5	NA	NA	NA	276.559	246.84	NA	NA	NA	-0.36829	NA	NA	NA	2.55728	NA	NA	NA	2.31223	NA	NA	NA	3.37569	NA	NA
242	Akusekijima	Japan	29.4594	129.602	Pacific	Holarctis	Boreal	2309.09	oceanic	0.0294828	8.00516	332	20.8	20.6	3063	40	11.4584	NA	313	NA	1	NA	NA	NA	12618.8	12013.3	NA	NA	NA	273.445	244.433	NA	NA	NA	-1.06836	NA	NA	NA	1.57956	NA	NA	NA	1.76308	NA	NA	NA	2.59777	NA	NA
243	Kodakarajima	Japan	29.2238	129.326	Pacific	Holarctis	Boreal	2309.09	oceanic	0.0236463	1.08717	15	20.8	20.6	2839	38	13.8095	NA	150	NA	2	NA	NA	132.047	7528.73	7084.16	NA	NA	132.047	272.101	243.261	NA	NA	-0.172869	-0.975465	NA	NA	-0.288292	0.746016	NA	NA	-0.319467	1.01412	NA	NA	-0.291422	1.44103	NA	NA
244	Takarajima	Japan	29.1466	129.208	Pacific	Holarctis	Boreal	2309.09	oceanic	0.0194302	7.40562	142	20.9	20.4	2878	36	14.2857	NA	406	NA	2	NA	NA	132.047	14935.4	14168.6	NA	NA	132.047	274.043	244.241	NA	NA	-0.172869	-1.79301	NA	NA	-0.288292	2.03481	NA	NA	-0.319467	1.35684	NA	NA	-0.291422	3.19168	NA	NA
245	Yokoatejima	Japan	28.7988	128.991	Pacific	Holarctis	Boreal	2309.09	oceanic	0.0159325	3.03887	227	19.9	19.9	2848	33	10	NA	65	NA	1	NA	NA	NA	4106.81	3984.52	NA	NA	NA	274.411	245.907	NA	NA	NA	-1.2391	NA	NA	NA	0.85479	NA	NA	NA	-0.0406277	NA	NA	NA	1.29268	NA	NA
246	Amamioshima	Japan	28.3118	129.427	Pacific	Holarctis	Boreal	2309.09	fragment	0.031176	722.953	606	21.8	19.2	3045	29	2.55236	NA	846	28	2	3984.79	4423.24	132.047	27572.6	26705.6	474.846	479.594	132.047	278.967	248.475	0.702727	0.577387	-0.172869	2.05299	0.30628	0.297168	-0.288292	6.0202	1.04232	1.07393	-0.319467	6.47293	0.943048	0.949931	-0.291422	7.75029	0.357263	0.320859
247	Kikaijima	Japan	28.323	129.972	Pacific	Holarctis	Boreal	2309.09	oceanic	0.0332552	59.4947	204	21.7	19.5	2955	31	3.1895	NA	441	NA	2	NA	NA	132.047	15530.8	14700.3	NA	NA	132.047	275.256	245.048	NA	NA	-0.172869	-2.69064	NA	NA	-0.288292	2.71044	NA	NA	-0.319467	0.503453	NA	NA	-0.291422	3.7938	NA	NA
248	Tokunoshima	Japan	27.7735	128.949	Pacific	Holarctis	Boreal	2229.47	fragment	0.0244332	253.092	597	22.1	18.4	2698	27	2.6944	NA	661	NA	2	NA	NA	132.047	23030.5	22128.8	NA	NA	132.047	277.436	247.144	NA	NA	-0.172869	2.06747	NA	NA	-0.288292	4.5236	NA	NA	-0.319467	6.12243	NA	NA	-0.291422	5.91111	NA	NA
249	Okinoerabujima	Japan	27.3803	128.597	Pacific	Holarctis	Boreal	2229.47	fragment	0.0232261	94.9764	233	22.3	18.1	2246	26	3.58653	NA	561	NA	2	NA	NA	132.047	19698.8	19069.1	NA	NA	132.047	275.552	245.613	NA	NA	-0.172869	-0.0213587	NA	NA	-0.288292	3.26483	NA	NA	-0.319467	3.62146	NA	NA	-0.291422	4.46244	NA	NA
250	Yoronjima	Japan	27.0428	128.431	Pacific	Holarctis	Boreal	2229.47	fragment	0.0205444	20.8898	90	22.3	18.2	2174	28	5.84119	NA	354	NA	2	NA	NA	132.047	13439.2	12686.8	NA	NA	132.047	274.615	244.135	NA	NA	-0.172869	-1.96525	NA	NA	-0.288292	2.16425	NA	NA	-0.319467	0.97511	NA	NA	-0.291422	3.20216	NA	NA
251	Okinawajima	Japan	26.4937	127.96	Pacific	Holarctis	Boreal	2150.21	fragment	0.0354128	1233.91	443	22.9	17.5	2381	29	3.39762	NA	986	35	2	4584.06	5201.23	132.047	30632.1	29667.2	465.723	471.208	132.047	278.142	247.553	0.625612	0.587715	-0.172869	1.38994	0.122505	0.0765668	-0.288292	6.15555	1.04465	1.10039	-0.319467	5.90572	0.829469	0.880528	-0.291422	7.63433	0.294704	0.270272
252	Kumejima	Japan	26.35	126.773	Pacific	Holarctis	Boreal	2150.21	fragment	0.019663	60.6061	242	22.6	17.9	2362	28	5.23331	NA	589	NA	2	NA	NA	132.047	20717.4	19985.4	NA	NA	132.047	275.278	245.568	NA	NA	-0.172869	0.76084	NA	NA	-0.288292	3.15447	NA	NA	-0.319467	4.38517	NA	NA	-0.291422	4.46916	NA	NA
253	Miyakojima	Japan	24.774	125.332	Pacific	Holarctis	Boreal	2150.21	fragment	0.0154607	164.786	100	23.8	15.9	2173	21	7.11542	NA	547	NA	2	NA	NA	132.047	18851.5	17988.3	NA	NA	132.047	274.405	243.942	NA	NA	-0.172869	-1.26707	NA	NA	-0.288292	2.56069	NA	NA	-0.319467	2.30343	NA	NA	-0.291422	3.71054	NA	NA
254	Ishigakijima	Japan	24.4334	124.206	Pacific	Holarctis	Boreal	2428.7	fragment	-0.0028815	229.983	404	24	15.6	2373	20	5.27556	NA	862	NA	3	NA	NA	239.271	27906.6	26922.5	NA	NA	159.514	276.426	246.05	NA	NA	0.307262	1.92465	NA	NA	0.256292	4.61333	NA	NA	0.263793	6.09746	NA	NA	0.289965	6.18604	NA	NA
255	Iriomotejima	Japan	24.3358	123.815	Pacific	Holarctis	Boreal	2428.7	fragment	-0.0073108	291.46	396	23.8	15.5	2473	17	4.27591	NA	869	NA	4	NA	NA	339.645	28066	27070.9	NA	NA	173.256	277.09	246.585	NA	NA	1.17156	1.86595	NA	NA	0.866043	5.04653	NA	NA	1.10259	6.16289	NA	NA	0.861679	6.56696	NA	NA
256	Yonagunijima	Japan	24.4553	122.989	Pacific	Holarctis	Boreal	2428.7	fragment	-0.0224285	29.884	122	23.4	15.8	2470	20	8.35982	NA	583	NA	2	NA	NA	132.047	20582.7	19799.7	NA	NA	132.047	276.374	246.08	NA	NA	-0.172869	0.799485	NA	NA	-0.288292	3.8166	NA	NA	-0.319467	4.37429	NA	NA	-0.291422	5.01071	NA	NA
257	Bjornoya	Svalbard and Jan Mayen	74.4495	19.0504	Atlantic	Holarctis	Boreal	415.428	shelf	-0.0313489	185.195	430	-1.8	17.2	484	18	52.4533	NA	57	2	0	280.867	561.734	NA	2415.28	2245.51	280.867	561.734	NA	261.781	230.869	-0.914667	0.566224	NA	-6.56528	-0.892457	0.479703	NA	-1.20693	-0.750202	0.658717	NA	-5.79593	-0.714431	0.685552	NA	-0.731631	-0.905388	0.422595
258	Sorkappoya	Svalbard and Jan Mayen	76.4921	16.5844	Atlantic	Holarctis	Boreal	415.428	shelf	-0.05865	8.53848	19	-3.6	21.3	333	22	99.1798	NA	12	0	0	NA	NA	NA	985.15	886.832	NA	NA	NA	265.964	235.91	NA	NA	NA	-2.53072	NA	NA	NA	-0.1769	NA	NA	NA	-2.14292	NA	NA	NA	0.0670113	NA	NA
259	Hopen	Svalbard and Jan Mayen	76.5753	25.2349	Atlantic	Holarctis	Boreal	452.62	shelf	-0.0139841	54.2278	200	-3.1	21.2	449	17	111.749	NA	18	0	0	NA	NA	NA	1087.54	999.004	NA	NA	NA	259.723	229.795	NA	NA	NA	-4.53244	NA	NA	NA	-0.840957	NA	NA	NA	-3.96857	NA	NA	NA	-0.49171	NA	NA
260	Edgeoya	Svalbard and Jan Mayen	77.8008	22.503	Atlantic	Holarctis	Boreal	452.62	shelf	-0.0712959	5072.54	559	-4	21.2	434	16	24.0349	NA	66	1	0	NA	NA	NA	2494.95	2319.55	NA	NA	NA	260.685	229.949	NA	NA	NA	-7.51022	NA	NA	NA	-1.47884	NA	NA	NA	-6.49092	NA	NA	NA	-0.925569	NA	NA
261	Barentsoya	Svalbard and Jan Mayen	78.4196	21.3423	Atlantic	Holarctis	Boreal	452.62	shelf	-0.146629	1326.56	655	-4.9	21.6	391	17	19.0468	NA	58	1	0	NA	NA	NA	2318.85	2177.93	NA	NA	NA	258.161	227.931	NA	NA	NA	-7.07252	NA	NA	NA	-1.85152	NA	NA	NA	-5.98627	NA	NA	NA	-1.27705	NA	NA
262	Svenskoya	Svalbard and Jan Mayen	78.7214	26.6516	Atlantic	Holarctis	Boreal	452.62	shelf	-0.0175798	118.247	252	-4.6	21.1	384	18	41.2088	NA	28	0	0	NA	NA	NA	1421.94	1315.32	NA	NA	NA	254.672	224.959	NA	NA	NA	-5.5666	NA	NA	NA	-1.61099	NA	NA	NA	-4.77321	NA	NA	NA	-1.1612	NA	NA
263	Prins Karls Forland	Svalbard and Jan Mayen	78.5741	11.2216	Atlantic	Holarctis	Boreal	415.428	shelf	-0.124932	645.912	928	-4.5	20.8	569	18	26.6103	NA	64	3	0	983.035	1123.47	NA	2408.21	2220.14	655.357	748.979	NA	255.285	225.551	1.409	2.00808	NA	-7.42869	1.36239	2.00043	NA	-2.39385	1.46968	2.15791	NA	-6.82251	1.48545	2.21161	NA	-1.75078	1.24435	1.7896
264	Kongeoya	Svalbard and Jan Mayen	78.8981	28.6914	Atlantic	Holarctis	Boreal	452.62	shelf	-0.00131746	200.286	266	-4.7	20.7	391	17	55.0691	NA	34	0	0	NA	NA	NA	1522.87	1426.97	NA	NA	NA	254.619	224.752	NA	NA	NA	-6.39188	NA	NA	NA	-1.828	NA	NA	NA	-5.65628	NA	NA	NA	-1.32787	NA	NA
265	Danskoya	Svalbard and Jan Mayen	79.6843	10.9072	Atlantic	Holarctis	Boreal	415.428	shelf	-0.10592	38.7193	310	-5.8	21.9	407	23	37.4757	NA	30	0	0	NA	NA	NA	1556.85	1435.07	NA	NA	NA	255.14	226.147	NA	NA	NA	-5.12314	NA	NA	NA	-1.68425	NA	NA	NA	-4.57683	NA	NA	NA	-1.11811	NA	NA
266	Amsterdamoya	Svalbard and Jan Mayen	79.7564	10.8304	Atlantic	Holarctis	Boreal	415.428	shelf	-0.0994466	21.0382	421	-5.9	21.9	423	22	46.0386	NA	20	0	0	NA	NA	NA	1231.1	1118.64	NA	NA	NA	253.812	224.654	NA	NA	NA	-4.28351	NA	NA	NA	-1.42252	NA	NA	NA	-3.71208	NA	NA	NA	-1.02593	NA	NA
267	Moffen	Svalbard and Jan Mayen	80.0292	14.4934	Atlantic	Holarctis	Boreal	415.428	shelf	-0.128823	5.47397	70	-6.7	24.4	269	25	81.6661	NA	6	0	0	NA	NA	NA	628.703	556.374	NA	NA	NA	268.818	235.65	NA	NA	NA	-1.34127	NA	NA	NA	-0.0401297	NA	NA	NA	-1.09874	NA	NA	NA	0.151032	NA	NA
268	Spitsbergen	Svalbard and Jan Mayen	78.6099	15.8789	Atlantic	Holarctis	Boreal	415.428	shelf	-0.0614077	38363.6	1602	-3.7	21.2	579	15	12.6826	NA	148	6	0	1632.4	1790.73	NA	4558.79	4292.99	720.431	741.541	NA	264.968	233.904	1.49611	1.97462	NA	-9.89729	2.71304	2.87606	NA	-1.09982	1.60898	2.03219	NA	-8.50714	2.84979	3.00865	NA	-0.413174	1.28718	1.71293
269	Storoya	Svalbard and Jan Mayen	80.1269	28.0169	Atlantic	Holarctis	Boreal	452.62	shelf	-0.0634945	148.174	62	-5.7	21.4	325	20	75.7679	NA	2	0	0	NA	NA	NA	334.055	287.668	NA	NA	NA	334.055	287.668	NA	NA	NA	0.976812	NA	NA	NA	0.995588	NA	NA	NA	1.0093	NA	NA	NA	0.968805	NA	NA
271	Kvitoya	Svalbard and Jan Mayen	80.1501	32.5669	Atlantic	Holarctis	Boreal	452.62	shelf	0.0120017	174.03	267	-5.8	21.3	356	17	17.3882	NA	6	0	0	NA	NA	NA	509.162	459.828	NA	NA	NA	220.667	197.671	NA	NA	NA	-2.8406	NA	NA	NA	-2.10214	NA	NA	NA	-2.42736	NA	NA	NA	-1.78623	NA	NA
272	Lagoya	Svalbard and Jan Mayen	80.3146	18.3567	Atlantic	Holarctis	Boreal	452.62	shelf	-0.111125	98.9615	65	-6.9	24	223	26	64.9769	NA	4	0	0	NA	NA	NA	547.756	493.138	NA	NA	NA	274.311	246.851	NA	NA	NA	0.367846	NA	NA	NA	0.137346	NA	NA	NA	0.468974	NA	NA	NA	0.232576	NA	NA
273	Nordaustlandet	Svalbard and Jan Mayen	79.8531	22.7569	Atlantic	Holarctis	Boreal	452.62	shelf	-0.0636376	14307.9	725	-5.4	21.4	414	15	26.0182	NA	78	1	0	NA	NA	NA	2686.44	2510.81	NA	NA	NA	258.289	227.926	NA	NA	NA	-8.46235	NA	NA	NA	-2.18587	NA	NA	NA	-7.34764	NA	NA	NA	-1.44756	NA	NA
274	Sjuoyane South Island	Svalbard and Jan Mayen	80.6482	20.6638	Atlantic	Holarctis	Boreal	452.62	shelf	-0.0795579	20.583	400	-6.9	23.2	283	21	52.343	NA	4	0	0	NA	NA	NA	590.036	519.105	NA	NA	NA	295.451	259.834	NA	NA	NA	0.993818	NA	NA	NA	0.827693	NA	NA	NA	1.11167	NA	NA	NA	0.844009	NA	NA
275	Karl XII-oya	Svalbard and Jan Mayen	80.6619	25.0118	Atlantic	Holarctis	Boreal	452.62	shelf	-0.0676724	1.70097	2	-6.4	22.2	286	23	97.6984	NA	3	0	0	NA	NA	NA	460.746	402.541	NA	NA	NA	307.164	268.361	NA	NA	NA	0.917266	NA	NA	NA	0.947564	NA	NA	NA	0.963037	NA	NA	NA	0.959056	NA	NA
276	Sjuoyane North Island	Svalbard and Jan Mayen	80.7173	20.788	Atlantic	Holarctis	Boreal	452.62	shelf	-0.0708739	27.0807	415	-6.9	23.2	284	22	56.2896	NA	11	0	0	NA	NA	NA	890.852	816.088	NA	NA	NA	265.432	234.335	NA	NA	NA	-2.75822	NA	NA	NA	-0.218483	NA	NA	NA	-2.40976	NA	NA	NA	-0.0483885	NA	NA
278	Assumption	Seychelles	-9.73087	46.5115	Indian	Paleotropis	Madagascan	2435.85	oceanic	-0.0220108	12.0771	11	26	8.5	1086	73	8.4127	NA	132	2	1	447.845	447.845	NA	5765.71	5214.55	447.845	447.845	NA	262.444	233.98	-0.0516585	-0.130086	NA	-4.14043	-0.0336875	-0.0273325	NA	-1.65608	-0.0641042	-0.0768153	NA	-4.42067	-0.087788	-0.103171	NA	-2.19674	-0.0681938	-0.0497413
280	Astove	Seychelles	-10.0866	47.7417	Indian	Paleotropis	Madagascan	2435.85	oceanic	-0.0031517	10.9571	2	26.3	8.8	1033	74	8.57143	NA	129	0	1	NA	NA	NA	5618.65	5210.68	NA	NA	NA	261.767	232.886	NA	NA	NA	-4.484	NA	NA	NA	-1.85715	NA	NA	NA	-4.77511	NA	NA	NA	-2.27415	NA	NA
281	St Pierre	Seychelles	-9.33168	50.7275	Indian	Paleotropis	Madagascan	2435.85	oceanic	0.0259555	1.87771	2	26.3	8.2	1164	58	8.09524	NA	30	0	0	NA	NA	NA	2285.27	2016.31	NA	NA	NA	267.402	235.87	NA	NA	NA	-1.37479	NA	NA	NA	-0.201986	NA	NA	NA	-1.64669	NA	NA	NA	-0.413407	NA	NA
283	Farquhar	Seychelles	-10.156	51.1699	Indian	Paleotropis	Madagascan	2435.85	oceanic	0.020516	9.13084	9	26.3	8.6	1186	58	8.35854	NA	74	0	1	NA	NA	NA	4251.47	3978.18	NA	NA	NA	270.473	239.453	NA	NA	NA	-2.06146	NA	NA	NA	0.155022	NA	NA	NA	-2.29699	NA	NA	NA	-0.0122486	NA	NA
288	Desroches	Seychelles	-5.6894	53.669	Indian	Paleotropis	Madagascan	1409.98	oceanic	0.0501599	4.3625	16	26.3	6.5	1778	45	9.52381	NA	60	1	1	NA	NA	NA	3510.48	3327.68	NA	NA	NA	269.751	239.918	NA	NA	NA	-2.36481	NA	NA	NA	0.0388071	NA	NA	NA	-2.50883	NA	NA	NA	-0.157706	NA	NA
289	Coetivy	Seychelles	-7.12964	56.28	Indian	Paleotropis	Madagascan	1472.31	oceanic	0.0497621	9.98386	7	26.5	7	1925	49	10	NA	72	6	1	1445.81	1515.36	NA	3800.04	3534.66	531.348	540.622	NA	263.995	233.589	0.769384	0.866202	NA	-3.31992	0.790784	0.85382	NA	-0.992898	0.804091	0.986683	NA	-3.58153	0.748437	0.806509	NA	-1.19947	0.873974	1.05643
290	Darros	Seychelles	-5.41573	53.2985	Indian	Paleotropis	Madagascan	1409.98	oceanic	0.0507053	1.75555	12	26.3	6.5	1689	44	9.04762	NA	72	0	1	NA	NA	NA	3799.27	3604.61	NA	NA	NA	269.43	238.584	NA	NA	NA	-3.39755	NA	NA	NA	-0.0180375	NA	NA	NA	-3.59277	NA	NA	NA	-0.235266	NA	NA
293	Anegada	British Virgin Islands	18.7269	-64.3374	Atlantic	Neotropis	Neotropical	2678.25	shelf	0.0720578	40.2429	8	26.6	9	1055	33	10.2961	NA	187	0	3	NA	NA	110.44	7595.32	6956.22	NA	NA	73.6264	264.363	234.758	NA	NA	-1.99446	-4.4997	NA	NA	-2.02945	-1.5653	NA	NA	-1.11295	-3.13645	NA	NA	-1.02613	-0.815194	NA	NA
294	Anguilla	Anguilla	18.2147	-63.0544	Atlantic	Neotropis	Neotropical	2964.4	oceanic	0.0683424	74.928	64	27.1	8.9	1012	30	5.13128	NA	192	NA	1	NA	NA	NA	7709.8	7061.49	NA	NA	NA	262.707	234.326	NA	NA	NA	-4.71406	NA	NA	NA	-2.0469	NA	NA	NA	-3.15727	NA	NA	NA	-1.33527	NA	NA
295	Antigua	Antigua and Barbuda	17.0773	-61.7984	Atlantic	Neotropis	Neotropical	3252.75	oceanic	0.0426861	280.17	306	26.6	8.9	1512	30	3.54408	NA	524	NA	0	NA	NA	NA	17066.5	16247.6	NA	NA	NA	268.206	239.001	NA	NA	NA	-4.51521	NA	NA	NA	-0.677007	NA	NA	NA	-2.28095	NA	NA	NA	0.532431	NA	NA
297	Barbados	Barbados	13.1723	-59.5564	Atlantic	Neotropis	Neotropical	3252.75	oceanic	0.00561015	434.64	327	26.3	10.7	1559	42	1.81907	NA	394	NA	4	NA	NA	259.133	13576.7	12655.8	NA	NA	136.449	265.911	236.804	NA	NA	-0.343191	-4.83391	NA	NA	-0.454176	-1.56131	NA	NA	0.592281	-2.65324	NA	NA	0.50539	-0.56496	NA	NA
298	Barbuda	Antigua and Barbuda	17.6315	-61.7934	Atlantic	Neotropis	Neotropical	3252.75	oceanic	0.0647609	144.414	40	26.7	8.8	938	29	7.68262	NA	154	NA	2	NA	NA	23.8276	7025.55	6485.41	NA	NA	23.8276	255.008	228.678	NA	NA	-2.00467	-3.00936	NA	NA	-2.05298	-3.97218	NA	NA	-1.57816	-1.54405	NA	NA	-1.5478	-3.27724	NA	NA
299	Beata	Dominican Republic	17.5755	-71.516	Atlantic	Neotropis	Neotropical	2101.84	shelf	-0.0367951	41.8813	78	26.5	12.8	857	58	5.80615	NA	175	NA	1	NA	NA	NA	8108.86	7410.02	NA	NA	NA	259.246	230.563	NA	NA	NA	-1.75028	NA	NA	NA	-2.81432	NA	NA	NA	-0.177103	NA	NA	NA	-2.17734	NA	NA
300	Caja de Muertos	Puerto Rico	17.8946	-66.5194	Atlantic	Neotropis	Neotropical	2535.19	fragment	-0.0597781	1.70137	19	26.4	13.7	847	59	10.9524	NA	117	NA	0	NA	NA	NA	5159.11	4718.5	NA	NA	NA	248.312	221.274	NA	NA	NA	-4.92796	NA	NA	NA	-4.77817	NA	NA	NA	-3.71275	NA	NA	NA	-4.12246	NA	NA
301	Cayman Islands	Cayman Islands	19.4253	-80.8741	Atlantic	Neotropis	Neotropical	3819.64	oceanic	0.0214976	280.407	48	26.5	11.2	1409	56	9.80484	NA	530	NA	3	NA	NA	183.203	17465	16283.2	NA	NA	122.136	271.548	240.959	NA	NA	-0.78711	-3.81683	NA	NA	-0.699902	1.05146	NA	NA	0.0614695	-1.5161	NA	NA	0.116713	2.1982	NA	NA
303	Cuba	Cuba	21.6173	-78.9359	Atlantic	Neotropis	Neotropical	1904.24	fragment	0.0346213	106901	1748	26.5	11.7	2944	29	4.84835	NA	5339	NA	79	NA	NA	1394.92	125861	124677	NA	NA	93.9758	268.346	239.124	NA	NA	-5.19525	1.7359	NA	NA	-15.6861	-1.97218	NA	NA	-2.49337	2.34601	NA	NA	-6.28337	3.35425	NA	NA
304	Culebra	Puerto Rico	18.315	-65.2894	Atlantic	Neotropis	Neotropical	2535.19	fragment	0.0156941	28.5089	107	26.4	10.6	1259	34	7.02064	NA	205	NA	0	NA	NA	NA	7792.94	7168.37	NA	NA	NA	252.09	225.737	NA	NA	NA	-5.765	NA	NA	NA	-5.59032	NA	NA	NA	-4.21767	NA	NA	NA	-4.82058	NA	NA
305	Culebrita	Puerto Rico	18.3168	-65.2284	Atlantic	Neotropis	Neotropical	2535.19	fragment	0.0213157	1.37798	2	26.5	10.5	1052	36	10.9524	NA	12	NA	0	NA	NA	NA	1087.55	1015.61	NA	NA	NA	224.259	208.326	NA	NA	NA	-1.73643	NA	NA	NA	-2.93675	NA	NA	NA	-1.45724	NA	NA	NA	-2.71003	NA	NA
306	Desecheo	Puerto Rico	18.3838	-67.4808	Atlantic	Neotropis	Neotropical	2535.19	fragment	0.00252175	1.46027	1	25.6	12.4	1472	40	11.4286	NA	148	NA	0	NA	NA	NA	5725.53	5255.34	NA	NA	NA	256.302	227.541	NA	NA	NA	-6.35207	NA	NA	NA	-3.68931	NA	NA	NA	-5.24886	NA	NA	NA	-2.78129	NA	NA
307	Dominica	Dominica	15.4346	-61.35	Atlantic	Neotropis	Neotropical	3252.75	oceanic	0.0073714	754.214	1314	26.4	9.7	4363	23	1.41148	NA	733	NA	5	NA	NA	381.836	23482	22847.1	NA	NA	155.674	274.168	243.97	NA	NA	1.02607	-1.32237	NA	NA	0.281665	2.84652	NA	NA	1.90249	1.41546	NA	NA	1.26089	4.07153	NA	NA
308	Gonave	Haiti	18.8429	-73.0464	Atlantic	Neotropis	Neotropical	2101.84	fragment	-0.109293	686.552	761	26.7	14	1574	47	2.33574	NA	710	NA	5	NA	NA	302.906	21348.1	20521.4	NA	NA	138.163	262.545	234.169	NA	NA	-0.483164	-5.34701	NA	NA	-0.50201	-4.07682	NA	NA	0.637529	-3.34407	NA	NA	0.652906	-2.64172	NA	NA
309	Grande Cayemite	Haiti	18.6132	-73.7489	Atlantic	Neotropis	Neotropical	2101.84	fragment	-0.0303233	50.488	207	26.3	13.5	1773	30	4.59978	NA	12	NA	0	NA	NA	NA	1218.43	1090.27	NA	NA	NA	268.212	237.912	NA	NA	NA	-0.529504	NA	NA	NA	-0.0579339	NA	NA	NA	-0.389411	NA	NA	NA	0.032709	NA	NA
310	Grenada	Grenada	12.1137	-61.6838	Atlantic	Neotropis	Neotropical	3252.75	oceanic	-0.0367599	316.624	653	27.3	9.5	2440	36	1.65171	NA	229	NA	0	NA	NA	NA	9121.1	8447.44	NA	NA	NA	251.813	226.084	NA	NA	NA	-3.94512	NA	NA	NA	-6.12669	NA	NA	NA	-2.26702	NA	NA	NA	-5.02915	NA	NA
312	Guana Island	British Virgin Islands	18.4764	-64.5706	Atlantic	Neotropis	Neotropical	2678.25	oceanic	0.0619514	3.53063	49	26.5	9.4	1158	36	10.2381	NA	258	NA	1	NA	NA	NA	9813.72	9155.7	NA	NA	NA	261.217	232.259	NA	NA	NA	-4.44613	NA	NA	NA	-2.92387	NA	NA	NA	-2.74146	NA	NA	NA	-2.03244	NA	NA
315	Jamaica	Jamaica	18.1571	-77.3105	Atlantic	Neotropis	Neotropical	3819.64	fragment	0.0476834	10993	2097	26.7	8.9	3017	26	1.67244	NA	2375	518	10	35015.3	39814.3	432.883	61410.7	59989.6	466.046	475.074	131.863	273.499	243.175	1.39468	0.745921	-1.22979	0.299135	0.553114	0.733066	-1.27705	4.54683	1.07502	1.57374	0.467411	2.84298	1.39028	1.41384	0.707369	8.06448	-0.689899	-1.95867
316	Jost van Dyke	British Virgin Islands	18.4465	-64.7469	Atlantic	Neotropis	Neotropical	2678.25	oceanic	0.0576096	9.20592	202	26.5	9.8	1201	34	9.90476	NA	69	NA	0	NA	NA	NA	3996.73	3613.69	NA	NA	NA	243.385	218.372	NA	NA	NA	-2.27273	NA	NA	NA	-4.76297	NA	NA	NA	-1.38421	NA	NA	NA	-3.99832	NA	NA
318	Maria Galante	Guadeloupe	15.9321	-61.2686	Atlantic	Neotropis	Neotropical	3252.75	oceanic	0.0191171	159.86	187	26.1	10.1	1587	35	2.83023	NA	215	NA	2	NA	NA	173.247	9760.91	8972.65	NA	NA	173.247	266.08	237.538	NA	NA	0.446533	-0.78678	NA	NA	0.38202	-1.1203	NA	NA	0.900165	1.07625	NA	NA	0.853118	-0.331618	NA	NA
319	Martinique	Martinique	14.6527	-61.0181	Atlantic	Neotropis	Neotropical	3252.75	oceanic	0.0111725	1114.86	1240	26.2	8.9	4865	23	1.50505	NA	901	NA	5	NA	NA	325.845	27031.7	26273.5	NA	NA	139.221	274.492	243.847	NA	NA	-0.0116624	-2.51997	NA	NA	-0.431279	3.38092	NA	NA	1.05766	-0.0199618	NA	NA	0.689253	4.95874	NA	NA
320	Mona	Puerto Rico	18.0892	-67.8925	Atlantic	Neotropis	Neotropical	2535.19	oceanic	0.00595727	57.6713	85	26	12.2	1046	30	6.29088	NA	333	NA	4	NA	NA	292.95	10709.5	10035	NA	NA	155.399	259.896	231.577	NA	NA	0.226046	-7.5741	NA	NA	0.208875	-3.97525	NA	NA	1.11849	-6.31378	NA	NA	1.0727	-2.88766	NA	NA
322	Monserrat	Montserrat	16.7395	-62.1897	Atlantic	Neotropis	Neotropical	2964.4	oceanic	0.0278076	100.646	763	26.6	10	2455	27	4.60094	NA	423	NA	1	NA	NA	NA	14938	14342.3	NA	NA	NA	267.326	238.626	NA	NA	NA	-2.98915	NA	NA	NA	-1.03026	NA	NA	NA	-0.857234	NA	NA	NA	0.0799698	NA	NA
323	Navassa	United States Minor Outlying Islands	18.4032	-75.0136	Atlantic	Neotropis	Neotropical	2146.64	oceanic	0.0390686	5.17264	73	26.5	11.2	1723	37	11.6667	NA	95	NA	3	NA	NA	185.161	4204.41	3890.59	NA	NA	123.441	260.73	232.594	NA	NA	-0.704229	-5.39978	NA	NA	-0.696084	-1.83202	NA	NA	0.0584869	-4.10459	NA	NA	0.128715	-1.38187	NA	NA
327	Saba	Netherlands Antilles	17.6315	-63.2375	Atlantic	Neotropis	Neotropical	2964.4	oceanic	0.0556926	14.3533	616	26.8	9	1484	37	9.34392	NA	486	39	2	4310.39	5129.41	173.247	16116.7	15212.7	448.001	459.06	173.247	269.096	239.322	-0.713805	-0.52456	0.380198	-4.4731	-0.365506	-0.240559	0.381525	-0.202197	-0.576515	-0.321277	0.887324	-2.21459	-0.378516	-0.348308	0.881433	0.93622	-0.970745	-0.709856
328	Saona	Dominican Republic	18.1498	-68.6838	Atlantic	Neotropis	Neotropical	2535.19	fragment	-0.0352084	107.698	28	26.6	12.7	990	32	8.37882	NA	7	NA	0	NA	NA	NA	908.082	795.583	NA	NA	NA	267.825	235.201	NA	NA	NA	0.881251	NA	NA	NA	-0.124582	NA	NA	NA	0.933346	NA	NA	NA	0.0534419	NA	NA
329	St. Barthelemy	Guadeloupe	17.902	-62.8297	Atlantic	Neotropis	Neotropical	2964.4	oceanic	0.0625708	21.9045	137	27	8.8	1118	32	7.17082	NA	237	NA	0	NA	NA	NA	9090.17	8394.91	NA	NA	NA	246.172	221.533	NA	NA	NA	-4.83132	NA	NA	NA	-7.87115	NA	NA	NA	-3.07712	NA	NA	NA	-6.96465	NA	NA
330	St. Croix	Virgin Islands, U.S.	17.7329	-64.7685	Atlantic	Neotropis	Neotropical	2600.38	oceanic	0.0511218	219.681	258	26.6	9.7	1352	36	3.89621	NA	610	28	2	2212.27	2735.52	173.247	18964.3	17655.5	334.688	370.211	173.247	267.318	237.44	-3.46542	-3.49976	0.436446	-5.01032	-3.04912	-2.31648	0.376208	-1.18047	-3.5345	-3.6369	0.907977	-3.09628	-3.07018	-2.62578	0.877042	0.0675935	-3.67587	-3.64529
331	St. Eustatius	Netherlands Antilles	17.4908	-62.9763	Atlantic	Neotropis	Neotropical	2964.4	oceanic	0.0553284	23.4369	392	26.8	8.9	1449	34	6.08868	NA	452	31	0	3041.72	3593.38	NA	15201.6	14158	349.971	357.707	NA	261.165	232.583	-2.14133	-2.26109	NA	-4.60599	-2.6854	-2.75491	NA	-3.99062	-2.0252	-2.03453	NA	-2.30647	-2.91865	-3.09756	NA	-2.68328	-2.34794	-2.38502
332	St. John	Virgin Islands, U.S.	18.3384	-64.7368	Atlantic	Neotropis	Neotropical	2678.25	oceanic	0.0558788	52.0734	332	26.6	9.8	1289	34	6.70822	NA	545	23	1	2948.81	3303.55	NA	17480.4	16561.4	412.498	434.144	NA	264.731	235.947	-0.687149	-0.807048	NA	-4.5277	-0.989063	-0.711853	NA	-2.42111	-0.592735	-0.79665	NA	-2.62682	-1.06231	-0.824657	NA	-1.28902	-0.759466	-1.00421
333	St. Kitts	Saint Kitts and Nevis	17.3392	-62.7651	Atlantic	Neotropis	Neotropical	2964.4	oceanic	0.0500274	171.76	956	26.9	8.8	2057	28	3.8938	NA	353	NA	1	NA	NA	NA	13034.7	12355.4	NA	NA	NA	268.81	239.88	NA	NA	NA	-3.13748	NA	NA	NA	-0.285247	NA	NA	NA	-1.04099	NA	NA	NA	0.643901	NA	NA
334	St. Lucia	Saint Lucia	13.8984	-60.9668	Atlantic	Neotropis	Neotropical	3252.75	oceanic	-0.00595827	614.172	709	26.2	10.1	3004	31	1.31799	NA	761	NA	4	NA	NA	303.548	23577.3	22602.3	NA	NA	152.294	272.829	242.45	NA	NA	0.427303	-2.76861	NA	NA	0.114543	2.0701	NA	NA	1.28652	-0.270081	NA	NA	0.964954	3.40466	NA	NA
335	St. Martin	Netherlands Antilles, Guadeloupe	18.0617	-63.0627	Atlantic	Neotropis	Neotropical	2964.4	oceanic	0.0658545	92.1374	323	27.3	8.9	1196	32	4.6277	NA	520	16	1	1440.81	1770.96	NA	16248.2	15347.6	294.075	315.792	NA	265.65	235.901	-2.88286	-2.90568	NA	-6.01633	-2.9591	-2.70146	NA	-2.00276	-2.7426	-2.7833	NA	-4.28426	-2.97021	-3.01009	NA	-0.726292	-2.82674	-2.80949
336	St. Thomas	Virgin Islands, U.S.	18.3435	-64.9287	Atlantic	Neotropis	Neotropical	2600.38	oceanic	0.0426278	76.2068	377	26.6	10	1453	30	5.76017	NA	643	38	1	3744.62	4438.96	NA	19633.9	18562.9	383.663	404.695	NA	267.295	238.046	-1.77518	-1.72035	NA	-5.36175	-2.21104	-1.76854	NA	-1.24632	-1.69758	-1.77035	NA	-3.43238	-2.18658	-2.10045	NA	0.0699331	-1.98505	-2.08705
337	St. Vincent	Saint Vincent and the Grenadines	13.2513	-61.189	Atlantic	Neotropis	Neotropical	3252.75	oceanic	-0.0134389	348.619	1086	26.7	10	3261	30	1.52904	NA	655	NA	2	NA	NA	133.423	21215	20557.2	NA	NA	133.423	270.574	240.892	NA	NA	-0.252458	-2.31351	NA	NA	-0.263098	0.638926	NA	NA	0.235703	0.291753	NA	NA	0.261999	2.00102	NA	NA
339	Tortola	British Virgin Islands	18.4241	-64.6201	Atlantic	Neotropis	Neotropical	2678.25	oceanic	0.0605034	65.171	405	26.6	9.3	1338	33	6.10838	NA	505	32	1	3927.72	4580.07	NA	16727.3	15724.3	450.169	468.503	NA	262.167	233.937	-0.235992	-0.105759	NA	-4.0176	-0.24135	0.041254	NA	-3.4996	-0.140303	0.0130039	NA	-1.89334	-0.253601	-0.0779327	NA	-2.42993	-0.404117	-0.333129
340	Tortue	Haiti	20.0449	-72.7891	Atlantic	Neotropis	Neotropical	2101.84	fragment	-0.0301237	182.495	323	26	13.7	1687	34	4.11232	NA	583	NA	5	NA	NA	333.089	18684.3	17646.3	NA	NA	146.884	267.775	237.265	NA	NA	0.0792469	-4.03618	NA	NA	-0.121992	-0.890728	NA	NA	1.14975	-1.88955	NA	NA	0.962817	0.350655	NA	NA
341	Vache	Haiti	18.0773	-73.6351	Atlantic	Neotropis	Neotropical	2101.84	fragment	-0.0337276	46.0341	27	26.7	13.7	1928	48	10.0601	NA	1	NA	1	NA	NA	NA	NA	NA	NA	NA	NA	NA	NA	NA	NA	NA	NA	NA	NA	NA	NA	NA	NA	NA	NA	NA	NA	NA	NA	NA	NA
342	Vieques	Puerto Rico	18.1233	-65.441	Atlantic	Neotropis	Neotropical	2535.19	fragment	0.0026273	136.713	136	26.5	10.9	1705	36	4.83931	NA	568	NA	3	NA	NA	214.662	17722.5	16638.9	NA	NA	143.108	263.05	234.254	NA	NA	-0.155764	-5.50507	NA	NA	-0.19636	-3.44581	NA	NA	0.59316	-3.71823	NA	NA	0.584929	-2.20676	NA	NA
343	Virgin Gorda	British Virgin Islands	18.4759	-64.3992	Atlantic	Neotropis	Neotropical	2678.25	oceanic	0.0637246	23.905	332	26.6	9.2	1250	34	8.48127	NA	357	5	1	1125.21	1197.75	NA	12455.5	11660	487.608	512.271	NA	261.465	233.3	0.280626	0.45635	NA	-4.98754	0.248923	0.442846	NA	-3.36095	0.268129	0.403607	NA	-3.13525	0.283625	0.394838	NA	-2.39774	0.192194	0.313203
344	Hainan	China	19.1957	109.746	Pacific	Paleotropis	Indomalesian	3436.48	shelf	-0.160264	34042.9	1724	26	14.1	2060	32	2.5006	NA	3497	419	33	29137.1	33072.8	1059.94	87185.1	88380.8	464.544	471.044	148.565	275.034	245.155	1.13768	0.288418	-0.0506383	3.10049	0.319661	0.283527	-0.113545	8.03908	1.91248	1.21407	0.755233	0.601277	0.535231	0.408443	0.486689	7.00619	0.868167	-0.54474
347	Taiwan	Taiwan	23.7514	120.974	Pacific	Holarctis	Boreal	2428.7	shelf	-0.0379712	35970.4	3741	25	13.7	5054	11	3.93299	NA	2049	414	9	26117.4	29736.7	476.683	53934.9	53509.6	402.719	410.753	159.111	269.645	241.216	-3.78647	-3.77675	0.0959773	-0.493365	-5.71177	-5.51606	0.721982	0.234275	-2.36446	-3.2011	-0.836733	5.61054	-3.26122	-3.26428	0.703233	3.01523	-4.67791	-4.71464
348	Socorro	Mexico	18.7918	-110.975	Pacific	Neotropis	Neotropical	1814.89	oceanic	0.0740839	135.996	908	24.6	13	451	99	1.26921	1.68	131	13	0	2072.08	2121.6	NA	5801.11	5440.79	494.792	498.27	NA	261.542	235.235	0.0324278	-0.280108	NA	-4.24566	0.562737	0.481345	NA	-1.95924	0.108829	-0.245949	NA	-2.94204	0.497811	0.422355	NA	-1.29223	-0.127304	-0.431948
349	San Benedicto	Mexico	19.31	-110.803	Pacific	Neotropis	Neotropical	1814.89	oceanic	0.057577	9.47559	159	24.3	14.6	285	102	10.1587	NA	11	0	0	NA	NA	NA	1058.12	970.586	NA	NA	NA	278.667	247.408	NA	NA	NA	-1.29819	NA	NA	NA	0.596196	NA	NA	NA	-1.12911	NA	NA	NA	0.681519	NA	NA
350	Clarion	Mexico	18.3568	-114.724	Pacific	Neotropis	Neotropical	1814.89	oceanic	0.145808	20.7677	204	25	13.1	128	83	6.58942	4.46	43	1	0	NA	NA	NA	2534.52	2276.08	NA	NA	NA	255.399	227.726	NA	NA	NA	-3.43529	NA	NA	NA	-1.94529	NA	NA	NA	-2.84416	NA	NA	NA	-1.5288	NA	NA
351	Guadalupe Island (Mexico)	Mexico	29.0398	-118.285	Pacific	Holarctis	Madrean	1439.57	oceanic	-0.0106906	250.719	1247	17.7	12.4	281	80	2.14335	NA	140	7	1	860.359	842.487	NA	6287.76	5865.92	331.028	328.009	NA	247.781	225.061	-1.78327	-2.10794	NA	-3.84922	-1.49305	-1.64625	NA	-5.49044	-1.36251	-1.73029	NA	-2.05356	-1.05815	-1.17948	NA	-4.58162	-1.7509	-2.23001
352	Antipodes Islands	New Zealand	-49.6879	178.773	Pacific	Holantarctis	Holantarctic	1291.5	oceanic	0.18338	22.9229	349	9.6	13.1	934	23	6.17117	NA	53	17	0	1982.72	2190.27	NA	2611.31	2438.38	432.665	439.468	NA	261.998	233.827	-1.68134	-1.98056	NA	-4.94682	-0.457621	-0.506703	NA	-1.1587	-2.69166	-2.68715	NA	-3.46111	-1.88497	-1.96688	NA	-1.74203	-1.8303	-2.17966
356	Gough Island	Saint Helena	-40.3188	-9.94232	Atlantic	Holantarctis	Holantarctic	3019.64	oceanic	0.117975	72.1057	807	12.1	10.8	3296	12	2.90779	3.5	47	33	0	3435.35	3939.69	NA	2298.44	2149.09	396.821	406.179	NA	245.221	218.471	-1.5831	-1.90746	NA	-4.9421	-1.65369	-1.55952	NA	-3.58213	-2.97588	-3.1297	NA	-3.56266	-3.85596	-3.72334	NA	-4.71718	-1.78788	-2.12277
357	Soqotra	Yemen	12.5078	53.8694	Indian	Paleotropis	African	1102.95	fragment	-0.0761252	3608.82	1439	27.4	13.3	192	42	1.79858	NA	782	26	1	3339.62	3642.6	NA	20746.4	19663.4	422.828	459.245	NA	261.085	233.354	-0.452576	-0.870856	NA	-11.1446	-0.844714	-0.241613	NA	-5.21326	-0.365341	-0.780501	NA	-11.9375	-0.893189	-0.173142	NA	-5.99936	-0.342272	-0.76218
359	Niue	Niue	-19.0524	-169.859	Pacific	Paleotropis	Indomalesian	2036.2	oceanic	0.174993	266.67	85	24.9	9.1	2177	30	3.33839	NA	153	23	0	3294.52	3587.11	NA	7026.22	6730.26	486.507	491.424	NA	265.163	236.047	0.129557	-0.106666	NA	-2.7998	0.596269	0.503486	NA	-1.17349	0.208626	0.00433032	NA	-2.90229	0.552314	0.520955	NA	-1.48022	-0.0875772	-0.285141
363	Principe	Sao Tome and Principe	1.61539	7.39705	Atlantic	Paleotropis	African	3578.36	oceanic	-0.133609	143.162	708	24.8	9.3	1992	55	3.22121	31	328	56	1	5933.99	7127.25	NA	11715.7	11153.4	439.005	450.432	NA	271.96	241.269	0.0650633	0.467399	NA	-4.49023	-0.683316	-0.637438	NA	1.02691	0.2419	0.758516	NA	-4.9049	-0.722317	-0.518098	NA	0.527382	-0.193367	0.244392
364	Sao Tomé	Sao Tome and Principe	0.238989	6.60226	Atlantic	Paleotropis	African	3246.3	oceanic	-0.0979749	854.797	1755	25.5	9.4	3693	54	1.06383	15.7	658	106	2	9259.97	11130.7	173.247	20952.7	19765.1	434.82	443.521	173.247	268.68	238.445	-0.268598	0.103496	0.394687	-3.00415	-1.17201	-1.25833	0.383203	-0.508143	0.0584921	0.561472	0.420103	-3.03371	-1.21823	-1.13588	0.432411	-1.22325	-0.988648	-0.367969
366	Prince Edward Island	South Africa	-46.6358	37.9408	Indian	Holantarctis	Holantarctic	2357.78	oceanic	0.0888664	46.4608	567	6.2	9.1	2536	7	5.19135	0.22	14	6	0	1101.2	1189.63	NA	1455.43	1312.01	415.443	427.234	NA	280.041	248.416	-0.427059	-0.304816	NA	0.113462	-0.514391	-0.455832	NA	0.78317	-1.16918	-1.01723	NA	0.703486	-1.24721	-1.20243	NA	0.788672	-0.435368	-0.276794
367	Marion Island	South Africa	-46.907	37.7404	Indian	Holantarctis	Holantarctic	2357.78	oceanic	0.0932857	297.544	1161	6	9	2749	7	2.42189	0.22	17	7	0	1137.5	1276.71	NA	1639.58	1484.85	382.12	400.215	NA	284.651	251.713	-0.831427	-0.606773	NA	-0.216129	-0.945622	-0.815832	NA	1.27129	-1.60024	-1.33241	NA	0.51174	-1.79761	-1.61885	NA	1.34025	-0.87165	-0.575627
368	Rarotonga	Cook Islands	-21.2346	-159.778	Pacific	Paleotropis	Polynesian	1845.96	oceanic	0.17029	69.1072	402	24.2	9.5	2605	25	1.94647	2.3	160	95	1	8848.31	10568.7	NA	8048.7	7447.27	494.608	500.24	NA	272.62	242.297	0.270794	0.593635	NA	-0.427611	1.4514	1.44365	NA	0.888675	0.58846	0.910507	NA	-0.438883	1.60914	1.57339	NA	0.507729	-0.209505	0.0420779
369	St. Helena	Saint Helena	-15.9594	-5.70849	Atlantic	Paleotropis	African	1203.69	oceanic	0.0803046	168.128	718	20.6	7.9	692	39	2.74229	14	70	22	0	3118.14	3385.67	NA	3135.77	2794.33	429.678	437.972	NA	257.218	229.011	-0.0913903	-0.300017	NA	-5.71887	-0.663261	-0.588455	NA	-2.17453	-0.0279777	-0.253648	NA	-6.16038	-0.654865	-0.668057	NA	-2.44122	-0.182114	-0.522413
370	Ascension	Saint Helena	-7.94351	-14.367	Atlantic	Paleotropis	African	2258.54	oceanic	0.0729838	99.3573	768	26.2	6.5	346	37	2.44708	NA	14	8	0	2130.71	2130.71	NA	922.421	814.201	648.371	648.371	NA	230.566	202.292	2.00339	1.89066	NA	-4.18264	2.29365	2.24063	NA	-2.85154	2.07872	1.86229	NA	-4.57938	2.36571	2.21844	NA	-2.97906	1.86994	1.57575
374	Johnston Island	United States Minor Outlying Islands	16.7387	-169.532	Pacific	Paleotropis	Polynesian	639.064	oceanic	0.133954	5.51374	10	26.2	6.7	641	38	6.25686	NA	3	0	0	NA	NA	NA	463.345	404.231	NA	NA	NA	308.897	269.488	NA	NA	NA	0.938117	NA	NA	NA	0.926997	NA	NA	NA	0.913474	NA	NA	NA	0.960459	NA	NA
375	Wake Island	United States Minor Outlying Islands	19.2921	166.635	Pacific	Paleotropis	Polynesian	754.526	oceanic	0.117062	8.53699	7	26.7	8.5	886	48	5.71429	NA	15	NA	0	NA	NA	NA	994.045	899.463	NA	NA	NA	221.179	200.66	NA	NA	NA	-3.93397	NA	NA	NA	-3.72798	NA	NA	NA	-4.44041	NA	NA	NA	-3.78372	NA	NA
376	Aruba	Aruba	12.5093	-69.9703	Atlantic	Neotropis	Neotropical	2535.19	shelf	-0.0883569	181.938	129	27.6	9	490	59	3.30368	NA	360	0	0	NA	NA	NA	11995.8	11120	NA	NA	NA	263.998	234.251	NA	NA	NA	-6.5452	NA	NA	NA	-2.31363	NA	NA	NA	-4.80284	NA	NA	NA	-1.26773	NA	NA
377	Bonaire	Netherlands Antilles	12.1845	-68.2896	Atlantic	Neotropis	Neotropical	2597.87	oceanic	-0.0797658	278.634	134	27.6	7.1	517	66	4.79592	90	388	7	1	1383.73	1399.34	NA	13221.1	12103.3	450.646	468.291	NA	266.052	235.543	-0.0593656	-0.189516	NA	-5.18851	-0.0619733	0.0613641	NA	-1.42068	-0.0100461	-0.170548	NA	-3.28503	-0.157736	-0.0040285	NA	-0.450132	-0.0188001	-0.30527
378	Curacao	Netherlands Antilles	12.1941	-68.9726	Atlantic	Neotropis	Neotropical	2557.64	oceanic	-0.103317	436.128	188	27.6	8.3	624	58	3.11968	90	520	9	2	1776.39	1792	109.675	16103.2	14938.3	494.043	504.336	109.675	265.889	235.313	0.315411	0.0847591	-0.577942	-6.66177	0.480696	0.539652	-0.554285	-1.73499	0.339817	0.102442	-0.132322	-4.69662	0.408978	0.498532	-0.170186	-0.61623	0.281148	-0.0882978
380	Atiu	Cook Islands	-19.9957	-158.114	Pacific	Paleotropis	Polynesian	1845.96	oceanic	0.164228	29.4758	74	25.1	8.8	1620	51	3.13837	8.5	99	25	1	3597.28	3885.93	NA	5377.62	4965.19	526.996	530.141	NA	264.292	235.509	0.38734	0.0375512	NA	-1.71251	1.47071	1.3928	NA	-1.13069	0.477217	0.0889677	NA	-1.84807	1.50725	1.44094	NA	-1.36177	0.171679	-0.134303
381	Mangaia	Cook Islands	-21.9281	-157.919	Pacific	Paleotropis	Polynesian	1845.96	oceanic	0.168515	48.5409	140	24	9.6	2080	33	2.37658	18.5	113	35	1	4412.19	4909.83	NA	6231.84	5802.34	478.877	484.871	NA	267.272	238.112	0.194391	-0.0884129	NA	-0.709207	0.488205	0.47358	NA	-0.500064	0.340902	-0.0143402	NA	-0.798981	0.53324	0.45991	NA	-0.78766	-0.0469631	-0.346759
382	Manihiki	Cook Islands	-10.3998	-160.984	Pacific	Paleotropis	Polynesian	1976.92	oceanic	0.158328	7.97958	11	27.6	6.6	2376	35	6	NA	28	4	1	1229.27	1229.27	NA	2290.53	2184.79	622.511	622.511	NA	275.009	244.977	1.39126	1.38553	NA	-0.65936	1.36285	1.39807	NA	0.615678	1.49597	1.49256	NA	-0.937528	1.32597	1.35791	NA	0.473772	1.27515	1.31559
383	Manuae	Cook Islands	-19.2688	-158.937	Pacific	Paleotropis	Polynesian	1845.96	oceanic	0.164777	7.46603	8	25.5	8.5	1780	43	7.0351	NA	31	4	1	1006.89	1014.75	NA	2432.3	2284.69	521.042	523.665	NA	270.744	241.735	0.503703	0.503778	NA	-0.812651	0.508411	0.57986	NA	0.167887	0.53522	0.486686	NA	-1.15413	0.4943	0.50169	NA	-0.0237722	0.413711	0.471714
384	Mauke	Cook Islands	-20.1612	-157.341	Pacific	Paleotropis	Polynesian	1845.96	oceanic	0.163344	20.4195	29	24.9	8.9	1955	39	4.49749	6	82	22	1	3108.37	3281.06	NA	4847.56	4532.24	494.002	497.094	NA	263.031	235.174	-0.0808184	-0.596735	NA	-1.12747	0.724431	0.636972	NA	-1.28698	-0.0503259	-0.632135	NA	-1.27742	0.740822	0.640275	NA	-1.52536	-0.298176	-0.75669
385	Mitiaro	Cook Islands	-19.8671	-157.702	Pacific	Paleotropis	Polynesian	1845.96	oceanic	0.163377	24.6957	15	25.1	8.8	1700	46	7.14286	12	93	16	3	2189.61	2349.82	183.23	5437.32	5145.95	429.08	433.812	122.153	268.612	240.362	-0.903011	-1.21447	-0.674338	-0.663069	-0.490825	-0.556925	-0.687892	-0.206037	-0.893167	-1.23624	-0.554048	-0.830632	-0.575704	-0.622786	-0.589143	-0.468809	-1.04425	-1.28225
386	Nassau	Cook Islands	-11.5606	-165.415	Pacific	Paleotropis	Polynesian	1976.92	oceanic	0.163005	1.16154	17	27.4	6.6	2885	31	6.19048	NA	24	3	1	1005.35	1005.35	NA	1973.37	1893.92	670.231	670.231	NA	280.987	249.628	1.40136	1.44988	NA	-1.09438	1.49381	1.55098	NA	1.15095	1.47448	1.50348	NA	-1.38397	1.43594	1.45496	NA	1.02041	1.29952	1.37132
388	Rakahanga	Cook Islands	-10.0173	-161.093	Pacific	Paleotropis	Polynesian	1976.92	oceanic	0.158124	4.85807	20	27.7	6.5	2480	33	6.19048	NA	29	3	1	1005.35	1005.35	NA	2351.49	2246.66	670.231	670.231	NA	273.478	244.047	1.40136	1.44988	NA	-0.666438	1.49381	1.55098	NA	0.457157	1.47448	1.50348	NA	-0.941806	1.43594	1.45496	NA	0.315144	1.29952	1.37132
391	Takutea	Cook Islands	-19.8125	-158.289	Pacific	Paleotropis	Polynesian	1845.96	oceanic	0.163832	1.12134	12	25.2	8.7	1614	50	7.14286	NA	28	3	1	495.229	495.229	NA	2375.17	2224.61	330.153	330.153	NA	268.144	239.8	-0.879849	-0.971016	NA	-0.155087	-0.888224	-0.995937	NA	-0.172663	-0.888137	-0.973797	NA	-0.420638	-0.941077	-1.00867	NA	-0.294701	-0.919049	-0.985949
394	Tristan da Cunha	Saint Helena	-37.1124	-12.2851	Atlantic	Holantarctis	Holantarctic	3019.64	oceanic	0.115142	98.0587	1962	14.6	11.7	2382	9	2.46784	0.2	46	33	0	3633.11	4254.89	NA	2341.64	2183.95	433.821	442.365	NA	245.539	218.192	-1.11808	-1.13588	NA	-4.78022	-0.711728	-0.637749	NA	-3.52241	-2.5305	-2.17401	NA	-3.25102	-2.76453	-2.56516	NA	-4.62151	-1.37953	-1.35342
395	Inaccessible Island	Saint Helena	-37.3005	-12.6781	Atlantic	Holantarctis	Holantarctic	3019.64	oceanic	0.114015	14.7043	524	14.5	11.8	1866	13	3.25331	6.5	47	29	0	3196.27	3693.33	NA	2390.42	2243.9	415.496	422.392	NA	254.194	225.688	-1.32411	-1.47126	NA	-4.82177	-1.12755	-1.10531	NA	-2.25746	-2.68468	-2.53894	NA	-3.25583	-3.0766	-2.84629	NA	-2.98331	-1.57418	-1.6755
396	Nightingale	Saint Helena	-37.4245	-12.4839	Atlantic	Holantarctis	Holantarctic	3019.64	oceanic	0.113833	3.46304	99	14.4	11.9	1750	15	10.9524	18	24	19	0	2324.04	2659.52	NA	1521.08	1400.43	415.614	421.092	NA	260.738	231.505	-1.28432	-1.33132	NA	-3.76013	-0.888221	-0.888372	NA	-0.864218	-2.38862	-2.22296	NA	-2.56271	-2.36248	-2.32529	NA	-1.24427	-1.46596	-1.49659
397	South Georgia	South Georgia and the South Sandwich Islands	-54.3748	-36.688	Atlantic	Holantarctis	Holantarctic	811.494	fragment	0.141696	3758.33	2758	2.2	13.3	1805	14	2.26533	NA	17	7	0	1690.16	1707.32	NA	1167.52	1026.86	547.951	549.586	NA	255.133	224.813	1.09338	0.908431	NA	-3.5358	0.898323	0.96172	NA	-1.21407	0.408717	0.286239	NA	-2.69058	0.188177	0.116257	NA	-1.47751	0.947738	0.7628
401	Heard Island	Heard Island and McDonald Islands	-53.0932	73.5169	Indian	Holantarctis	Holantarctic	1685.23	oceanic	0.123537	359.957	2687	3.8	11.5	1303	13	2.25719	NA	11	0	0	NA	NA	NA	1138.33	1028.14	NA	NA	NA	276.603	244.737	NA	NA	NA	-0.544934	NA	NA	NA	0.449268	NA	NA	NA	0.0205099	NA	NA	NA	0.383805	NA	NA
402	Jan Mayen	Svalbard and Jan Mayen	71.0147	-8.38644	Atlantic	Holarctis	Boreal	606.214	oceanic	-0.0515001	385.981	2104	-0.8	15	1367	15	12.4217	0.7	64	2	0	842.601	842.601	NA	2675.8	2467.79	842.601	842.601	NA	264.647	234.172	1.94419	2.05659	NA	-6.69355	1.90607	2.00154	NA	-0.785222	2.05576	2.17639	NA	-5.4694	2.05963	2.12411	NA	-0.324797	1.89051	1.81867
404	Trindade and Martin Vaz	Brazil	-20.5097	-29.3247	Atlantic	Neotropis	Neotropical	3074.13	oceanic	0.0914451	11.8036	407	25.2	5.6	804	24	2.94805	NA	32	19	0	3433.83	3795.44	NA	2334.86	2120.69	541.354	547.551	NA	269.034	239.354	1.50205	1.71655	NA	-1.70371	1.6447	1.53629	NA	-0.00134761	1.71503	1.85214	NA	-1.23734	1.50858	1.62335	NA	0.255343	1.33709	1.59034
405	Urup	Russia	45.9057	149.949	Pacific	Holarctis	Boreal	836.482	oceanic	0.0170619	1423.22	1326	4.4	23.2	1759	28	2.45366	0.06	282	14	0	2563.23	3100.55	NA	9745.25	9508.05	629.759	650.828	NA	272.947	244.193	0.69827	1.73111	NA	-6.68959	2.78344	3.09107	NA	1.26887	1.0155	1.96908	NA	-4.02023	3.04495	3.37349	NA	2.20651	0.548854	1.59815
406	Shimushir	Russia	46.948	151.996	Pacific	Holarctis	Boreal	836.482	oceanic	0.0303989	339.364	1396	2.9	20.7	1872	25	4.0138	0.45	223	8	0	1846.64	2193.45	NA	7979.72	7746.16	693.739	728.542	NA	271.722	242.608	1.02081	1.97853	NA	-6.73849	2.75897	3.20098	NA	0.746496	1.25214	2.16828	NA	-4.35471	3.0937	3.45839	NA	1.53397	0.866436	1.84548
407	Ketoi	Russia	47.337	152.478	Pacific	Holarctis	Boreal	836.482	oceanic	0.0260561	71.4407	952	2.7	20.7	1756	25	3.65552	0.45	200	10	0	1714.62	2094.12	NA	7260.68	7052.67	545.804	571.048	NA	270.751	241.508	-0.305094	0.505097	NA	-6.69488	1.13699	1.51287	NA	0.395046	0.0141921	0.847193	NA	-4.57399	1.51379	1.83844	NA	1.15633	-0.458657	0.380664
408	Ushishir	Russia	47.5235	152.821	Pacific	Holarctis	Boreal	836.482	oceanic	0.0262073	5.47043	132	2.7	20.8	1542	26	15.0794	NA	101	2	0	842.601	842.601	NA	4409.83	4232.9	842.601	842.601	NA	267.935	239.948	2.05865	2.02373	NA	-5.34234	1.94283	2.06923	NA	-0.33801	2.06686	2.14892	NA	-3.81609	2.15917	2.05538	NA	0.253917	1.80735	1.8888
410	Matuwa	Russia	48.0805	153.216	Pacific	Holarctis	Boreal	836.482	oceanic	0.0274079	52.0083	1369	2.4	21	1799	23	5.91304	0.45	123	6	0	1350.9	1679.81	NA	5202.05	4985.84	615.613	678.193	NA	269.949	240.796	0.440874	1.45653	NA	-5.51579	1.56017	2.26141	NA	0.128113	0.666891	1.67412	NA	-3.70026	1.88299	2.41666	NA	0.735336	0.2833	1.36959
412	Great Barrier Island	New Zealand	-36.1999	175.423	Pacific	Holantarctis	Holantarctic	1590.36	shelf	0.0573829	287.818	473	15.6	17.4	2470	22	3.64295	NA	436	112	1	11014.7	12304.2	NA	14872	14751.9	557.541	564.271	NA	274.053	244.546	2.32335	1.26635	NA	-4.15509	4.58596	4.55576	NA	2.07657	1.0386	0.336294	NA	0.785658	1.48454	1.56504	NA	1.79784	1.84445	0.746606
413	Chirpoi	Russia	46.5209	150.869	Pacific	Holarctis	Boreal	836.482	oceanic	0.0147372	20.4606	488	3.3	22.7	1608	28	6.78826	0.06	103	0	0	NA	NA	NA	4643.33	4562.03	NA	NA	NA	264.325	238.416	NA	NA	NA	-4.76636	NA	NA	NA	-1.14745	NA	NA	NA	-3.23878	NA	NA	NA	-0.539044	NA	NA
414	Madeira	Portugal	32.7463	-16.9991	Atlantic	Holarctis	Tethyan	523.573	oceanic	-0.0320146	740.938	1755	19	11.5	890	59	1.73497	4.63	590	54	0	5968.03	6749.77	NA	16774.9	15984.7	473.114	480.961	NA	264.647	236.299	0.299979	-0.0828137	NA	-9.32975	0.401836	0.391504	NA	-2.46475	0.791674	0.568069	NA	-6.11188	1.38663	1.33639	NA	-1.03083	-0.0164985	-0.4336
416	Porto Santo	Portugal	33.0692	-16.3422	Atlantic	Holarctis	Tethyan	846.722	oceanic	-0.0470094	40.3315	323	18.8	11.8	499	64	3.7431	14	315	12	0	2569.97	2733.5	NA	9863.69	9187.62	560.623	569.321	NA	259.438	231.615	1.53248	1.64903	NA	-8.88259	1.4609	1.4816	NA	-3.86492	1.71492	1.75144	NA	-6.41293	1.7994	1.88049	NA	-2.68328	1.36371	1.43561
418	Santo Antao	Cape Verde	17.0565	-25.1701	Atlantic	Holarctis	Tethyan	829.325	oceanic	0.0360048	791.795	1934	26.4	8	403	107	1.60922	7.57	150	28	1	4314.92	4631.15	NA	5509.57	5130.92	505.88	523.977	NA	262.132	232.132	1.54009	1.00314	NA	-6.93544	1.08552	1.40445	NA	-1.95389	1.89083	1.48781	NA	-5.69309	1.60521	1.98664	NA	-1.14281	1.3096	0.846168
419	Sao Vicente	Cape Verde	16.8455	-24.9678	Atlantic	Holarctis	Tethyan	829.325	oceanic	0.0254146	226.303	510	24.3	8.2	274	126	2.13586	6.25	115	14	0	2603.38	2847.29	NA	4383.9	4036.86	492.615	508.774	NA	259.653	230.175	0.945966	0.992618	NA	-6.80189	0.571141	0.687488	NA	-2.29662	1.26355	1.36257	NA	-5.78702	0.955925	1.1625	NA	-1.55718	0.716124	0.883714
421	Sao Nicolau	Cape Verde	16.5985	-24.2562	Atlantic	Holarctis	Tethyan	829.325	oceanic	0.0161193	349.64	1062	24	8.9	379	124	2.74686	6.2	111	21	0	3441.43	3696.4	NA	4525.29	4189.72	512.526	538.291	NA	260.418	231.735	1.09876	0.770018	NA	-5.87712	1.07906	1.46575	NA	-2.06531	1.44131	1.20235	NA	-4.84027	1.53314	1.96105	NA	-1.34201	0.866972	0.624558
422	Sal	Cape Verde	16.7372	-22.9314	Atlantic	Holarctis	Tethyan	829.325	oceanic	-0.00376716	223.345	161	24.3	11.1	75	127	4.26793	8.05	72	0	1	NA	NA	NA	3541.55	3176.62	NA	NA	NA	263.022	231.112	NA	NA	NA	-4.26221	NA	NA	NA	-1.2079	NA	NA	NA	-3.46437	NA	NA	NA	-0.578131	NA	NA
423	Boavista	Cape Verde	16.0983	-22.814	Atlantic	Holarctis	Tethyan	829.325	oceanic	-0.00302293	628.741	267	24.2	11.6	87	164	3.05103	16.6	93	3	1	1118.98	1118.98	NA	3981.21	3640.62	745.987	745.987	NA	265.001	233.775	2.01747	1.98173	NA	-5.54372	1.94995	1.98783	NA	-0.930761	2.20914	2.07776	NA	-4.4952	2.05905	2.24317	NA	-0.30698	1.8681	1.81362
424	Maio	Cape Verde	15.218	-23.1606	Atlantic	Holarctis	Tethyan	829.325	oceanic	-0.00422067	272.13	247	24.7	11.4	197	160	4.03561	21.1	84	1	1	NA	NA	NA	3621.3	3322.65	NA	NA	NA	262.24	231.068	NA	NA	NA	-5.61837	NA	NA	NA	-1.43886	NA	NA	NA	-4.84912	NA	NA	NA	-0.787698	NA	NA
425	Santiago, Cape Verde	Cape Verde	15.0837	-23.6248	Atlantic	Holarctis	Tethyan	829.325	oceanic	0.014457	1009.57	1086	25.2	10.1	526	144	1.24162	10.3	139	14	1	2690.73	2942.8	NA	5178.93	4855.71	491.492	516.883	NA	260.503	231.191	1.15918	1.30573	NA	-6.8721	0.57537	0.82836	NA	-2.23883	1.44695	1.59035	NA	-5.52753	0.928412	1.33498	NA	-1.56051	0.94531	1.12066
426	Fogo	Cape Verde	14.9283	-24.3843	Atlantic	Holarctis	Tethyan	829.325	oceanic	0.0230812	474.623	2517	25	10.3	604	127	1.52238	8.47	115	23	0	3095.01	3339.99	NA	4559	4313.41	430.198	456.257	NA	260.184	231.832	-0.338081	-0.782636	NA	-6.27827	-0.674515	-0.224843	NA	-2.18166	0.107446	-0.227821	NA	-5.07578	0.0294982	0.4117	NA	-1.51329	-0.520506	-0.899292
427	Brava	Cape Verde	14.8516	-24.7055	Atlantic	Holarctis	Tethyan	829.325	oceanic	0.0346801	65.1444	848	24.5	10.5	310	160	3.69309	5.9	79	13	1	2432.03	2655.39	NA	3725.73	3458.46	501.458	519.783	NA	254.44	228.381	0.830037	0.901332	NA	-4.67637	0.694791	0.843111	NA	-2.8647	1.09126	1.22723	NA	-3.80853	1.01216	1.28798	NA	-2.23188	0.57198	0.741391
429	Santa Luzia	Cape Verde	16.7665	-24.745	Atlantic	Holarctis	Tethyan	829.325	oceanic	0.018525	34.6948	162	23.5	8.4	186	149	5.39168	6.25	47	1	1	NA	NA	NA	2669.92	2401.24	NA	NA	NA	263.869	232.704	NA	NA	NA	-3.58908	NA	NA	NA	-0.824088	NA	NA	NA	-2.83864	NA	NA	NA	-0.300351	NA	NA
430	Branco	Cape Verde	16.6584	-24.6704	Atlantic	Holarctis	Tethyan	829.325	oceanic	0.0164714	2.93591	5	23.7	8.7	163	160	13.3333	6.25	40	0	1	NA	NA	NA	2528.54	2265.19	NA	NA	NA	266.344	235.02	NA	NA	NA	-2.69388	NA	NA	NA	-0.397053	NA	NA	NA	-2.00474	NA	NA	NA	0.0158463	NA	NA
431	Raso	Cape Verde	16.6182	-24.5878	Atlantic	Holarctis	Tethyan	829.325	oceanic	0.0152314	6.08709	27	23.7	8.7	168	153	10.9524	6.25	48	0	1	NA	NA	NA	2735.09	2458.16	NA	NA	NA	260.515	231.824	NA	NA	NA	-3.48115	NA	NA	NA	-1.38153	NA	NA	NA	-2.64661	NA	NA	NA	-0.830433	NA	NA
432	Sable Island	Canada	43.9454	-59.9068	Atlantic	Holarctis	Boreal	955.158	shelf	-0.0447095	31.7878	2	7.3	24.8	1439	14	84.5905	NA	136	3	0	931.036	931.036	NA	6192.39	5846.72	620.691	620.691	NA	276.125	245.077	1.06869	1.07143	NA	-3.71851	1.06649	1.09254	NA	1.67213	1.19989	1.27572	NA	-1.78641	1.27202	1.24408	NA	2.27032	0.941116	0.998032
479	Maupiti	French Polynesia	-16.4405	-152.266	Pacific	Paleotropis	Polynesian	1845.96	oceanic	0.149175	13.4648	113	26.7	7.3	2054	42	5.64574	NA	139	25	1	3673.76	4105.05	NA	6431.06	6050.53	490.941	504.415	NA	270.779	239.269	0.603381	0.543254	NA	-3.11237	0.694877	0.823402	NA	0.326071	0.681481	0.717007	NA	-3.21124	0.701675	0.79692	NA	0.00189715	0.269436	0.459048
509	Takapoto	French Polynesia	-14.6287	-145.206	Pacific	Paleotropis	Polynesian	1576.53	oceanic	0.146111	18.9142	11	26.7258	7.63431	1579	39	3.86342	NA	28	3	0	1005.35	1005.35	NA	2316.2	2089.48	670.231	670.231	NA	272.194	241.356	1.40136	1.44988	NA	-0.539703	1.49381	1.55098	NA	0.27279	1.47448	1.50348	NA	-0.768284	1.43594	1.45496	NA	0.178294	1.29952	1.37132
534	Zavodovski	South Georgia and the South Sandwich Islands	-56.3013	-27.5654	Atlantic	Holantarctis	Holantarctic	811.494	oceanic	0.135514	17.3537	492	12.8	14.6	3808	21	7.33483	NA	0	0	0	NA	NA	NA	NA	NA	NA	NA	NA	NA	NA	NA	NA	NA	NA	NA	NA	NA	NA	NA	NA	NA	NA	NA	NA	NA	NA	NA	NA
536	Visokoi	South Georgia and the South Sandwich Islands	-56.7124	-27.1448	Atlantic	Holantarctis	Holantarctic	811.494	oceanic	0.135585	28.9377	923	12.6	14.7	4022	20	8.77965	NA	0	0	0	NA	NA	NA	NA	NA	NA	NA	NA	NA	NA	NA	NA	NA	NA	NA	NA	NA	NA	NA	NA	NA	NA	NA	NA	NA	NA	NA	NA
537	Candlemas	South Georgia and the South Sandwich Islands	-57.0778	-26.6822	Atlantic	Holantarctis	Holantarctic	811.494	oceanic	0.134533	11.4066	466	12.5	14.7	3872	21	8.91815	NA	1	0	0	NA	NA	NA	NA	NA	NA	NA	NA	NA	NA	NA	NA	NA	NA	NA	NA	NA	NA	NA	NA	NA	NA	NA	NA	NA	NA	NA	NA
538	Vindication	South Georgia and the South Sandwich Islands	-57.1039	-26.7911	Atlantic	Holantarctis	Holantarctic	811.494	oceanic	0.134471	3.71015	354	12.4	14.8	3826	22	15.873	NA	0	0	0	NA	NA	NA	NA	NA	NA	NA	NA	NA	NA	NA	NA	NA	NA	NA	NA	NA	NA	NA	NA	NA	NA	NA	NA	NA	NA	NA	NA
539	Saunders	South Georgia and the South Sandwich Islands	-57.7849	-26.4471	Atlantic	Holantarctis	Holantarctic	811.494	oceanic	0.133823	37.5218	908	12.3	14.7	4109	20	6.07059	NA	0	0	0	NA	NA	NA	NA	NA	NA	NA	NA	NA	NA	NA	NA	NA	NA	NA	NA	NA	NA	NA	NA	NA	NA	NA	NA	NA	NA	NA	NA
540	Montagu	South Georgia and the South Sandwich Islands	-58.4369	-26.3325	Atlantic	Holantarctis	Holantarctic	811.494	oceanic	0.134669	107.996	1328	12.2	14.6	4341	19	4.85912	NA	0	0	0	NA	NA	NA	NA	NA	NA	NA	NA	NA	NA	NA	NA	NA	NA	NA	NA	NA	NA	NA	NA	NA	NA	NA	NA	NA	NA	NA	NA
541	Bristol	South Georgia and the South Sandwich Islands	-59.0434	-26.5849	Atlantic	Holantarctis	Holantarctic	811.494	oceanic	0.133924	46.2443	1014	12	14.9	4256	20	6.06418	NA	0	0	0	NA	NA	NA	NA	NA	NA	NA	NA	NA	NA	NA	NA	NA	NA	NA	NA	NA	NA	NA	NA	NA	NA	NA	NA	NA	NA	NA	NA
542	Bellingshausen, South Sandwich Islands	South Georgia and the South Sandwich Islands	-59.431	-27.0863	Atlantic	Holantarctis	Holantarctic	811.494	oceanic	0.135383	1.48764	82	11.6	15.3	3896	24	20.4762	NA	0	0	0	NA	NA	NA	NA	NA	NA	NA	NA	NA	NA	NA	NA	NA	NA	NA	NA	NA	NA	NA	NA	NA	NA	NA	NA	NA	NA	NA	NA
543	Cook	South Georgia and the South Sandwich Islands	-59.4636	-27.2004	Atlantic	Holantarctis	Holantarctic	811.494	oceanic	0.135845	19.888	984	12.1	15	4267	21	10.6717	NA	0	0	0	NA	NA	NA	NA	NA	NA	NA	NA	NA	NA	NA	NA	NA	NA	NA	NA	NA	NA	NA	NA	NA	NA	NA	NA	NA	NA	NA	NA
544	Thule	South Georgia and the South Sandwich Islands	-59.4514	-27.3657	Atlantic	Holantarctis	Holantarctic	811.494	oceanic	0.135899	17.5359	618	12.1	15.1	4111	22	7.56018	NA	0	0	0	NA	NA	NA	NA	NA	NA	NA	NA	NA	NA	NA	NA	NA	NA	NA	NA	NA	NA	NA	NA	NA	NA	NA	NA	NA	NA	NA	NA
547	Cabrera	Spain	39.1451	2.9438	Atlantic	Holarctis	Tethyan	2197.16	fragment	-0.238809	12.3204	140	17	21.7	587	51	8.49202	NA	326	6	0	796.923	940.984	NA	10769.4	10313.9	339.023	360.97	NA	263.296	235.937	-1.56609	-1.23873	NA	-7.22435	-1.21654	-1.16801	NA	-2.57605	-1.18617	-0.881195	NA	-4.54512	-0.894832	-0.824562	NA	-1.27053	-1.53745	-1.33255
548	Dragonera	Spain	39.5843	2.31984	Atlantic	Holarctis	Tethyan	2197.16	fragment	-0.240199	3.10694	98	16.5	22.2	481	46	11.4286	NA	95	7	0	897.318	1051.22	NA	4577.12	4287.41	336.869	378.899	NA	252.646	228.838	-1.71463	-1.41437	NA	-3.96985	-1.39514	-0.996531	NA	-3.46775	-1.27674	-1.04736	NA	-2.67631	-0.966823	-0.663263	NA	-2.81438	-1.66582	-1.53314
549	Formentera	Spain	38.6923	1.45844	Atlantic	Holarctis	Tethyan	2220.39	fragment	-0.211445	87.3197	184	17.6	21.8	510	51	6.19418	NA	495	9	1	1550.96	1725.41	NA	14713.6	13927.4	445.666	472.466	NA	264.568	236.617	-0.375693	-0.0962667	NA	-8.62317	-0.169553	0.039324	NA	-2.39972	-0.0287437	0.214468	NA	-5.37849	0.215666	0.431118	NA	-0.987383	-0.465957	-0.264384
550	Ibiza	Spain	38.9833	1.41095	Atlantic	Holarctis	Tethyan	2220.39	fragment	-0.209209	576.673	383	17.5	21.9	552	44	2.55126	NA	651	10	1	1979.22	2153.67	NA	18199.4	17284.5	525.053	546.493	NA	264.463	236.709	0.54238	0.78932	NA	-9.58414	0.902541	1.07962	NA	-2.88978	0.853748	1.04034	NA	-6.05979	1.23704	1.41911	NA	-1.23572	0.404385	0.623086
551	Mallorca	Spain	39.6135	2.95661	Atlantic	Holarctis	Tethyan	2343.39	fragment	-0.212275	3637.75	1212	17	21.4	923	36	3.03565	NA	915	24	1	3401.12	3896.69	NA	24317	23350.3	472.328	484.411	NA	266.174	238.09	0.162388	0.445169	NA	-9.74377	0.253191	0.348569	NA	-2.27819	0.632534	0.786432	NA	-5.91874	0.858229	0.953584	NA	-0.305936	-0.00642657	0.200022
552	Menorca	Spain	39.9602	4.07369	Atlantic	Holarctis	Tethyan	2343.39	fragment	-0.222534	702.195	246	17	20.8	674	49	3.97794	NA	738	15	1	2686.41	3076.64	NA	20529.8	19619.6	550.198	561.544	NA	267.548	238.851	0.760388	1.38049	NA	-9.24261	1.57465	1.63117	NA	-1.19183	1.10941	1.54299	NA	-5.21606	1.8243	2.0292	NA	0.56353	0.606524	1.16164
553	Auckland Islands	New Zealand	-50.7367	166.097	Pacific	Holantarctis	Holantarctic	1291.5	fragment	0.188038	599.918	583	7.6	11.7	1734	8	4.10911	NA	165	57	0	6035.25	6778.79	NA	6059.96	5817.43	514.639	521.234	NA	267.19	238.343	0.184213	-0.476841	NA	-7.23732	1.80193	1.92941	NA	-0.59377	-1.28334	-1.55638	NA	-4.42674	-0.600024	-0.62847	NA	-1.40524	-0.22252	-0.794752
554	Kent Island	Canada	44.5848	-66.7593	Atlantic	Holarctis	Boreal	1276.53	shelf	-0.235339	2.99549	4	6.3	30	1212	16	139.524	NA	101	4	0	1376.44	1376.44	NA	4038.41	3774.73	737.362	737.362	NA	264.723	234.45	2.04852	1.97454	NA	-6.52411	2.2563	2.36148	NA	-1.04998	2.16156	2.10901	NA	-5.25833	2.37621	2.47272	NA	-0.424915	1.89232	1.81934
557	Magnetic Island	Australia	-19.1387	146.833	Pacific	Australis	Australian	2080.24	shelf	-0.227044	52.1935	393	24.1	18	1268	92	4.94437	NA	602	27	2	4298.84	4390.83	173.247	19580.2	19173.5	461.54	475.239	173.247	271.927	240.826	1.69979	0.746648	0.387813	-2.98961	0.0462824	0.194824	0.405282	1.29638	0.774814	-0.12352	1.05049	2.86647	-1.67811	-1.56056	1.03616	0.706339	1.42091	0.502941
558	Masatierra	Chile	-33.6478	-78.849	Pacific	Holantarctis	Holantarctic	1286.35	oceanic	0.073661	52.7901	559	15.7	15.6	1006	62	2.05823	6	105	40	1	4861.05	5890.15	NA	5089.52	4686.52	525.466	540.708	NA	263.909	236.202	0.359765	0.832105	NA	-3.53691	1.8196	1.99338	NA	-1.22672	-0.832491	0.0755341	NA	-1.27725	-0.150656	0.0662417	NA	-2.0818	-0.043503	0.648872
559	Masafuera	Chile	-33.7675	-80.792	Pacific	Holantarctis	Holantarctic	1274.11	oceanic	0.119319	56.7228	842	15.2	13.6	1083	53	2.04106	6	70	43	0	4746.28	5816.84	NA	3974.76	3674.7	513.561	525.403	NA	270.45	241.145	-0.466836	0.0984316	NA	-2.55653	1.5376	1.6383	NA	0.162572	-1.72211	-0.879935	NA	-0.615122	-0.541283	-0.422896	NA	-0.161887	-0.841552	-0.164238
561	Nuutele	Samoa	-14.0636	-171.423	Pacific	Paleotropis	Indomalesian	1976.92	oceanic	0.138725	1.26697	7	26.7	6.7	3807	40	6.66667	NA	131	18	1	2954.12	3225.15	NA	6761.07	6438.59	467.522	474.666	NA	268.853	239.312	0.528757	0.485199	NA	-1.24645	0.177733	0.138666	NA	-0.142055	0.595895	0.593977	NA	-1.29055	0.167865	0.119966	NA	-0.466574	0.332365	0.366412
566	Tutuila	American Samoa	-14.3003	-170.718	Pacific	Paleotropis	Indomalesian	1976.92	oceanic	0.160635	142.877	439	26.9	6.9	5385	18	2.21342	1.5	280	114	1	10779.6	12751	NA	11240	10934	499.36	505.296	NA	274.77	243.276	1.53442	1.79896	NA	-2.19365	1.88977	1.85001	NA	1.98866	2.00669	2.30035	NA	-2.26114	1.94459	1.97255	NA	1.51845	1.16068	1.24548
567	Aunuu	American Samoa	-14.284	-170.553	Pacific	Paleotropis	Indomalesian	1976.92	oceanic	0.164315	1.7434	5	26.9	7	3443	23	8.57143	NA	88	9	1	1183.23	1354.18	NA	4723.05	4429.98	353.525	363.022	NA	268.71	238.091	-1.54703	-1.41784	NA	-2.38897	-1.37955	-1.45398	NA	-0.156463	-1.59353	-1.44846	NA	-2.7223	-1.37947	-1.41562	NA	-0.403994	-1.58668	-1.46009
568	Ofu	American Samoa	-14.1722	-169.664	Pacific	Paleotropis	Indomalesian	1976.92	oceanic	0.165999	7.73429	315	26.9	6.9	5264	16	3.10753	NA	168	49	1	6311.12	7150.08	NA	7782.26	7493.34	514.459	521.393	NA	270.818	240.867	1.91039	1.78851	NA	-1.99864	1.75023	1.6774	NA	0.380703	2.16041	2.03892	NA	-2.14844	1.78708	1.77713	NA	0.0418157	1.59926	1.40894
569	Olosega	American Samoa	-14.1786	-169.62	Pacific	Paleotropis	Indomalesian	1976.92	oceanic	0.166139	7.27009	393	26.9	7	5403	16	5.87302	NA	163	56	1	6746.22	7772.69	NA	7549.17	7289.32	520.719	526.044	NA	271.518	241.093	1.64885	1.67986	NA	-2.28533	2.02655	1.93558	NA	0.580759	1.87464	1.8928	NA	-2.34404	2.16979	2.03092	NA	0.208002	1.37881	1.2668
570	Tau	American Samoa	-14.242	-169.468	Pacific	Paleotropis	Indomalesian	1976.92	oceanic	0.167217	59.6163	891	26.8	6.9	6108	15	4.04618	NA	222	109	1	10117.8	12220.7	NA	9543.49	9194.15	495.35	502.283	NA	275.894	244.369	0.88632	1.56138	NA	-2.03472	1.65972	1.71014	NA	2.08075	1.29743	1.9969	NA	-2.081	1.66981	1.7942	NA	1.65441	0.491569	1.0246
571	Swains	American Samoa	-11.0559	-171.078	Pacific	Paleotropis	Polynesian	1976.92	oceanic	0.163403	3.7105	22	27.4	6.4	3421	31	3.95078	NA	27	0	1	NA	NA	NA	2348.99	2206.65	NA	NA	NA	274.205	244.383	NA	NA	NA	0.0273385	NA	NA	NA	0.49357	NA	NA	NA	-0.245809	NA	NA	NA	0.353687	NA	NA
574	Clipperton Island	Clipperton Island	10.3029	-109.217	Pacific	Neotropis	Neotropical	3335.32	oceanic	0.165096	10.0972	4	26.9	6	196	109	5.80169	NA	14	0	0	NA	NA	NA	1208.89	1165.89	NA	NA	NA	278.068	248.249	NA	NA	NA	-1.97601	NA	NA	NA	0.622652	NA	NA	NA	-1.65084	NA	NA	NA	0.775763	NA	NA
575	Diego Garcia	British Indian Ocean Territory	-7.34033	72.4344	Indian	Paleotropis	Indomalesian	2156.5	oceanic	0.0480483	37.3178	10	27.3	7.1	2499	26	9.02116	NA	31	5	1	1073.11	1114.2	NA	2521.18	2376.66	448.8	461.127	NA	268.592	240.422	0.0111011	0.0544622	NA	-0.369315	-0.0586887	-0.119638	NA	-0.107624	0.0616175	0.148889	NA	-0.66971	-0.135765	-0.0633305	NA	-0.219866	0.0409707	0.0933977
576	Chirinkotan	Russia	48.9805	153.486	Pacific	Holarctis	Boreal	836.482	oceanic	0.0197022	5.97902	509	2	21.9	1510	24	6.31441	5.33	32	0	0	NA	NA	NA	1893.57	1788.05	NA	NA	NA	261.923	233.767	NA	NA	NA	-3.87304	NA	NA	NA	-0.932695	NA	NA	NA	-3.25909	NA	NA	NA	-0.556793	NA	NA
579	Anuchina	Russia	43.3692	146.003	Pacific	Holarctis	Boreal	1150.26	shelf	-0.0541974	2.35193	26	6.1	27.7	1163	36	39.881	NA	78	2	0	842.601	842.601	NA	3678.98	3505.95	842.601	842.601	NA	263.444	236.407	1.97554	2.06239	NA	-5.00743	2.00613	2.0184	NA	-1.28342	2.12315	2.12835	NA	-3.71376	2.13371	2.16082	NA	-0.623084	1.75405	1.8479
580	Iuriy	Russia	43.4222	146.064	Pacific	Holarctis	Boreal	1150.26	shelf	-0.0522602	10.5124	33	6	27.5	1184	36	37.9512	NA	158	7	0	1456.73	1611.61	NA	6764.07	6445.54	553.622	568.373	NA	264.523	237.321	0.21557	0.534402	NA	-4.14201	1.05174	1.15403	NA	-1.43107	0.492436	0.777852	NA	-2.42358	1.29902	1.41853	NA	-0.621795	0.0894591	0.438976
581	Polonskogo	Russia	43.6309	146.324	Pacific	Holarctis	Boreal	1150.26	shelf	-0.0329661	10.4994	13	5.8	26.8	1220	35	36.4138	NA	113	4	0	1067.33	1067.33	NA	5073.79	4807.96	536.045	536.045	NA	262.093	234.923	0.725647	0.631556	NA	-4.76132	0.623931	0.558488	NA	-1.70634	0.91335	0.833003	NA	-3.005	0.811153	0.788583	NA	-1.05234	0.648653	0.575089
582	Tanfilyeva	Russia	43.4387	145.917	Pacific	Holarctis	Boreal	1150.26	shelf	-0.0742735	13.2007	18	5.9	27.9	1153	36	35.7086	NA	141	6	0	1695.56	1695.56	NA	6145.93	5918.75	633.302	633.302	NA	266.254	239.261	1.62417	1.57099	NA	-4.25321	1.81918	1.68893	NA	-0.844606	1.8465	1.67096	NA	-2.58379	1.95662	1.96618	NA	-0.169769	1.48921	1.45963
583	Zelenyj	Russia	43.508	146.136	Pacific	Holarctis	Boreal	1150.26	shelf	-0.0529825	58.6063	28	5.9	27.2	1195	35	33.6624	NA	150	6	0	1659.01	1799.45	NA	6011.47	5683.96	678.118	696.842	NA	266.955	238.661	1.55158	1.95801	NA	-5.8213	2.24997	2.31819	NA	-0.708699	1.68839	2.09831	NA	-3.92224	2.38162	2.56988	NA	0.0335805	1.33619	1.82354
587	Tasmania	Australia	-42.0212	146.591	Pacific	Australis	Australian	1065.12	shelf	0.0726473	64363.4	1551	13.4	12.4	3288	10	0.800982	NA	2079	134	0	11918.5	12741.7	NA	49821.4	50412.3	540.035	544.567	NA	273.439	243.606	1.24342	-0.923328	NA	-10.9783	4.16373	4.09551	NA	4.12629	-0.625055	-2.56566	NA	-2.10948	0.620406	0.426862	NA	3.99223	0.814335	-1.51598
593	Kharimkotan	Russia	49.1207	154.526	Pacific	Holarctis	Boreal	836.482	oceanic	0.0221449	77.8118	971	2.2	21.3	1610	22	2.11541	5.33	164	6	0	1634.51	1652.4	NA	6284.65	5992.94	686.237	688.623	NA	269.531	240.224	1.49176	1.42024	NA	-6.12173	2.29815	2.30065	NA	0.0473488	1.57367	1.581	NA	-4.30006	2.47287	2.46908	NA	0.744687	1.31276	1.33402
595	Kunashir	Russia	44.1733	145.947	Pacific	Holarctis	Boreal	1150.26	shelf	-0.069761	1488.29	1523	5.7	26.8	1644	33	6.99615	NA	575	29	0	4023.7	4846.95	NA	17870.1	17401.2	506.827	515.352	NA	275.277	245.362	0.522386	1.31158	NA	-5.75484	1.11908	1.20302	NA	3.11793	0.946875	1.7155	NA	-2.09882	1.75511	1.81275	NA	4.5346	0.284892	1.05499
596	Shikotan	Russia	43.8009	146.739	Pacific	Holarctis	Boreal	1150.26	shelf	-0.0142702	250.324	348	5.7	26.5	1349	34	12.209	NA	455	30	0	4169.51	5053.42	NA	14897.9	14316.3	552.756	561.289	NA	274.688	244.574	0.656445	1.49844	NA	-5.41629	2.31665	2.40328	NA	2.4362	1.08397	1.94633	NA	-2.149	2.83208	2.80879	NA	3.72831	0.371785	1.30413
597	Iturup	Russia	45.076	147.877	Pacific	Holarctis	Boreal	922.278	oceanic	-0.0024718	3175.91	1556	5.2	26.5	1705	30	4.88757	3.96	492	27	0	4603.44	5449.99	NA	15639.6	15218.2	606.592	621.639	NA	275.048	245.218	2.44556	3.28204	NA	-5.90682	3.40691	3.68569	NA	2.79898	2.6481	3.62923	NA	-2.64153	3.77363	3.9687	NA	3.97319	2.1	3.10735
598	Paramushir	Russia	50.3729	155.723	Pacific	Holarctis	Boreal	836.482	shelf	0.00180448	2035.1	1704	1.8	21.8	1564	22	0.153102	NA	312	14	0	2491.23	3169.49	NA	9681.78	9315.13	643.011	677.493	NA	270.33	240.419	0.492207	1.91893	NA	-9.29735	2.9725	3.49837	NA	0.329927	0.847862	2.21103	NA	-6.58269	3.25165	3.85267	NA	1.2919	0.317831	1.74639
599	Shumushu	Russia	50.7397	156.356	Pacific	Holarctis	Boreal	836.482	shelf	-0.0388678	385.235	164	1.7	23.6	1020	25	0.566511	NA	245	10	0	2068.47	2573.61	NA	8388.27	8023.19	681.386	723.356	NA	270.375	240.644	0.778733	2.14088	NA	-7.42172	3.00054	3.56574	NA	0.318642	1.09527	2.25363	NA	-5.05957	3.30235	3.85454	NA	1.19304	0.585664	1.85655
600	Atlasov	Russia	50.8624	155.57	Pacific	Holarctis	Boreal	836.482	oceanic	-0.0208045	153.762	2153	1.3	24	1550	24	0.497531	1.3	134	5	0	1389.1	1455.05	NA	5638.8	5364.02	694.946	708.134	NA	258.14	232.461	1.22157	1.45402	NA	-4.96015	2.14574	2.33728	NA	-2.72779	1.41583	1.54703	NA	-3.43888	2.44695	2.43194	NA	-2.04273	1.13659	1.31697
601	Nayau	Fiji	-17.9783	-179.052	Pacific	Paleotropis	Indomalesian	1976.92	oceanic	0.164983	19.3412	168	25.2	9.5	2133	40	2.31139	NA	161	15	1	2390.74	2570.75	NA	7614.94	7356.61	434.673	438.876	NA	257.533	229.638	-0.0639067	-0.237185	NA	-1.80208	-0.425764	-0.504268	NA	-3.43122	-0.0537586	-0.125234	NA	-1.8695	-0.419747	-0.515203	NA	-3.85257	-0.220901	-0.30084
602	Lakeba	Fiji	-18.2111	-178.79	Pacific	Paleotropis	Indomalesian	1976.92	oceanic	0.166944	62.1058	187	25.2	9.6	2081	40	2.21797	NA	162	20	1	4081.38	4257.48	NA	7892.21	7598.27	547.664	549.518	NA	259.992	232.308	3.02077	2.63119	NA	-1.11744	1.78241	1.68164	NA	-2.58667	3.07377	2.85521	NA	-1.11967	1.83541	1.63759	NA	-2.94473	2.51286	2.31867
604	Nauru	Nauru	-0.52847	166.934	Pacific	Paleotropis	Polynesian	2305.61	oceanic	0.145659	22.1509	37	27.8	6.5	2071	36	3.8282	NA	52	8	0	1696.58	1789.35	NA	3346.3	3137.05	549.383	556.01	NA	254.589	228.517	0.521982	0.616022	NA	-1.72635	1.1001	1.10734	NA	-2.39308	0.546107	0.641772	NA	-2.06028	1.10461	1.15681	NA	-2.51889	0.412966	0.578981
605	Raikoke	Russia	48.2923	153.251	Pacific	Holarctis	Boreal	836.482	oceanic	0.024703	4.14633	326	2.3	21.3	1529	24	11.2925	5.33	62	2	0	828.682	828.682	NA	3146.32	3027.19	828.682	828.682	NA	260.136	234.292	1.97173	1.94722	NA	-4.46442	1.90286	1.99628	NA	-1.59116	2.04542	2.02568	NA	-3.2865	2.03737	2.20807	NA	-1.08684	1.73514	1.88053
606	Rotuma	Fiji	-12.5037	177.082	Pacific	Paleotropis	Indomalesian	1976.92	oceanic	0.160336	47.2097	177	27.2	7	3547	18	3.20004	NA	242	31	3	4897.36	5322.49	286.913	9685.87	9435.6	520.495	530.151	191.275	275.755	244.321	2.21516	1.86506	1.13077	-3.44395	1.54989	1.48909	1.07065	2.10989	2.34552	2.06919	1.1156	-3.54487	1.63384	1.53175	1.15934	1.77555	1.80025	1.58691
607	Bird	Seychelles	-3.72021	55.2055	Indian	Paleotropis	Madagascan	1399.69	oceanic	0.0505915	1.03497	5	26.4	6.2	1948	46	9.7619	NA	61	5	1	709.29	733.183	NA	3285.72	3124.34	349.376	354.155	NA	263.463	232.902	-1.35709	-1.52458	NA	-3.46602	-1.0025	-1.05502	NA	-0.990375	-1.36681	-1.51366	NA	-3.66146	-1.04176	-1.10476	NA	-1.18998	-1.43386	-1.4868
610	Curieuse	Seychelles	-4.28282	55.7252	Indian	Paleotropis	Madagascan	1399.69	fragment	0.0478086	3.34935	4	26.4	6.1	2141	48	10	NA	113	12	5	2307.95	2402.66	286.041	5475.12	5215.15	524.476	528.883	124.998	270.46	239.828	0.744975	0.585513	-0.818968	-3.04899	1.03015	0.910015	-1.00336	0.208542	0.813972	0.636525	-0.435287	-3.29947	1.01495	0.974785	-0.945516	-0.0615444	0.878012	0.737155
611	Denis	Seychelles	-3.80584	55.6666	Indian	Paleotropis	Madagascan	1399.69	oceanic	0.0486151	1.67381	2	26.4	6.3	2008	47	9.04762	NA	71	5	1	1239.41	1284.31	NA	3792.7	3592.3	531.567	540.548	NA	263.062	233.025	0.681323	0.778129	NA	-3.09135	0.644232	0.746115	NA	-1.16704	0.739789	0.816905	NA	-3.4699	0.665253	0.758085	NA	-1.32633	0.778422	0.851213
612	Felicite	Seychelles	-4.32806	55.8749	Indian	Paleotropis	Madagascan	1399.69	fragment	0.0476608	2.88403	104	26.5	6.1	2170	48	9.40476	NA	111	11	5	2096.86	2142.02	286.041	5329.85	5038.99	483.678	504.253	124.998	270.403	240.036	0.476775	0.2169	-0.818968	-3.31762	0.386991	0.539811	-1.00336	0.233121	0.537341	0.264441	-0.435287	-3.51809	0.402873	0.575389	-0.945516	-0.0632301	0.566488	0.30109
615	North Island, Seychelles	Seychelles	-4.393	55.2446	Indian	Paleotropis	Madagascan	1472.31	fragment	0.0480779	2.12434	10	26.4	6.2	2137	48	9.7619	NA	85	13	1	2119.45	2320.73	NA	4144.77	3792.41	424.318	449.694	NA	259.287	230.066	-0.165436	-0.126533	NA	-3.91784	-0.551111	-0.270387	NA	-2.08002	-0.120704	-0.04925	NA	-4.17864	-0.598569	-0.348573	NA	-2.26795	-0.124387	-0.0982197
617	St Francis Island	Australia	-32.5093	133.291	Indian	Australis	Australian	705.581	shelf	-0.201059	8.05036	67	16.8	21.3	365	48	2.95238	NA	77	0	0	NA	NA	NA	3936.59	3544.77	NA	NA	NA	256.916	227.717	NA	NA	NA	-3.78888	NA	NA	NA	-2.39498	NA	NA	NA	-1.90661	NA	NA	NA	-3.30486	NA	NA
623	Masillon Island	Australia	-32.5617	133.286	Indian	Australis	Australian	705.581	shelf	-0.190439	1.84303	59	16.9	21.2	369	49	2.85714	NA	47	0	0	NA	NA	NA	2311.33	2052.27	NA	NA	NA	237.555	211.559	NA	NA	NA	-5.17505	NA	NA	NA	-4.55601	NA	NA	NA	-3.72749	NA	NA	NA	-6.10244	NA	NA
632	South Stradbroke Island	Australia	-27.8395	153.424	Pacific	Australis	Australian	2036.2	shelf	-0.181818	20.1972	17	20	19.1	1482	38	15.2563	NA	146	16	1	3010.82	3078.68	NA	6902.31	6574.96	531.785	533.251	NA	272.209	241.314	1.31282	0.874078	NA	-2.41664	1.29308	1.13848	NA	0.695718	0.579371	0.144855	NA	0.233221	0.0260052	-0.0654966	NA	0.404794	1.11146	0.679504
648	Aorangi	New Zealand	-35.4821	174.74	Pacific	Holantarctis	Holantarctic	1590.36	oceanic	0.0219531	1.35434	2	15.9	16.8	1676	23	11.9048	NA	166	52	0	5999.71	6676.84	NA	7363.73	7063.81	514.975	520.944	NA	274.949	245.29	0.714577	0.125804	NA	-3.08362	1.82289	1.65735	NA	1.53075	-0.495808	-0.874876	NA	-0.201959	-0.629033	-0.612143	NA	1.41136	0.37096	-0.188981
649	Huggins Island	United States	34.6735	-77.1192	Atlantic	Holarctis	Boreal	1870.53	shelf	-0.245822	1.15321	1	17.1	30.3	1388	28	44.2857	NA	177	1	1	NA	NA	NA	8052.63	7523.52	NA	NA	NA	270.779	240.823	NA	NA	NA	-2.29604	NA	NA	NA	0.42088	NA	NA	NA	-0.0844347	NA	NA	NA	1.16705	NA	NA
650	Assateague Island	United States	38.0264	-75.2633	Atlantic	Holarctis	Boreal	1900.04	shelf	-0.206552	62.0076	8	13.8	30.9	1083	14	58.7901	NA	367	9	0	1947.9	2080.59	NA	12274.9	11648.9	569.501	576.873	NA	266.605	237.442	0.860604	1.05276	NA	-6.35296	1.40726	1.47965	NA	-1.19003	1.10998	1.2263	NA	-3.2481	1.74659	1.72568	NA	-0.0316349	0.750569	0.870715
661	Fire Island	United States	40.6863	-73.0259	Atlantic	Holarctis	Boreal	1770.96	shelf	-0.244796	26.9027	0	11.1	32.3	1143	10	113.81	NA	257	10	0	2515.57	2771.54	NA	9261.42	8911.78	684.844	696.22	NA	268.961	239.314	2.17117	2.69287	NA	-5.98003	2.93508	3.18432	NA	-0.175031	2.2801	2.75123	NA	-3.56968	3.39301	3.39855	NA	0.820741	2.00932	2.6395
666	Fanal Island	New Zealand	-35.9403	175.148	Pacific	Holantarctis	Holantarctic	1590.36	shelf	0.0564244	1.11724	3	15.7	17.2	1687	24	11.9048	NA	58	11	1	1636.08	1766.07	NA	3925.93	3772.05	384.161	389.636	NA	274.1	245.347	-0.960637	-1.02778	NA	-0.557389	-1.12762	-1.10161	NA	0.78772	-1.7062	-1.87135	NA	1.197	-2.50107	-2.37112	NA	0.627315	-1.02278	-1.12707
674	Robins Island	United States	40.9692	-72.4621	Atlantic	Holarctis	Boreal	1619.44	shelf	-0.245395	1.87422	22	10.5	32.2	1154	10	117.619	NA	146	3	0	1056.49	1056.49	NA	6071.05	5749.12	704.326	704.326	NA	266.338	236.845	1.70175	1.72764	NA	-4.96831	1.68802	1.75871	NA	-0.8062	1.84028	1.75612	NA	-3.4628	1.83086	1.71977	NA	-0.0610662	1.54707	1.63623
675	Gyali Island	Greece	36.6643	27.1215	Atlantic	Holarctis	Tethyan	2727.06	oceanic	-0.214737	4.8126	62	19.1	23	716	96	14.5238	NA	229	4	0	699.15	802.122	NA	7972.64	7557.43	382.332	416.656	NA	257.352	230.27	-0.76804	-0.409205	NA	-7.07335	-0.622553	-0.427248	NA	-4.06057	-0.482531	-0.198757	NA	-4.95465	-0.337071	-0.214104	NA	-2.987	-0.835361	-0.5272
678	Buldir	United States	52.3558	175.919	Pacific	Holarctis	Boreal	759.625	oceanic	0.080214	19.3382	550	4.3	13.7	1079	22	1.33569	NA	108	4	0	1070.03	1118.08	NA	4514.31	4298.76	555.998	572.014	NA	267.644	239.252	0.763962	0.910976	NA	-5.75856	0.764936	0.881231	NA	-0.415523	0.957498	1.04061	NA	-4.39352	1.02921	1.02156	NA	0.220039	0.609725	0.767365
680	Pagan	Northern Mariana Islands	18.1164	145.767	Pacific	Paleotropis	Polynesian	2034.54	oceanic	0.115448	48.0369	510	26.5	8.2	1880	46	3.21444	NA	115	18	0	2990.13	3333.38	NA	5794.55	5548.63	485.839	496.107	NA	270.688	240.699	0.650184	0.793229	NA	-2.41645	0.51254	0.561067	NA	0.263615	0.681371	0.944784	NA	-2.67405	0.523079	0.58198	NA	0.0122837	0.40719	0.708552
695	Lighthouse Reef	Belize	17.4454	-87.5027	Atlantic	Neotropis	Neotropical	2813.48	oceanic	-0.034791	6.93702	3	25.7	11.2	1655	49	10.119	NA	58	1	1	NA	NA	NA	3696.19	3313.6	NA	NA	NA	265.614	237.401	NA	NA	NA	-1.51453	NA	NA	NA	-0.598186	NA	NA	NA	-0.692883	NA	NA	NA	-0.151841	NA	NA
700	Little Cayman	Cayman Islands	19.6846	-80.0403	Atlantic	Neotropis	Neotropical	3819.64	oceanic	0.0353153	35.8054	11	26.3	12.5	1249	59	11.604	NA	220	1	2	NA	NA	19.9122	9095.05	8298.02	NA	NA	19.9122	262.42	233.939	NA	NA	-2.09294	-3.35446	NA	NA	-2.04273	-2.28103	NA	NA	-1.57086	-1.51474	NA	NA	-1.59188	-1.36609	NA	NA
717	Guernsey	Guernsey	49.4564	-2.57946	Atlantic	Holarctis	Boreal	1402.59	shelf	-0.198308	68.3383	102	11.6	18.3	864	30	21.2428	NA	586	21	0	3442.4	3914.13	NA	16110.5	15284.1	587.43	596.318	NA	266.459	237.66	1.05784	1.43141	NA	-10.9898	2.55689	2.59569	NA	-1.5558	1.36835	1.73865	NA	-7.07012	2.9735	3.05911	NA	-0.189282	0.8856	1.19912
718	Alderney	Guernsey	49.7158	-2.19895	Atlantic	Holarctis	Boreal	1432.02	shelf	-0.19115	9.81845	78	11.5	18.2	882	30	40.1025	NA	439	15	0	2213.39	2597.69	NA	12673	11965.8	478.755	492.663	NA	262.022	234.3	-0.542048	-0.0296099	NA	-10.1814	0.287222	0.387615	NA	-3.45704	-0.139794	0.288868	NA	-7.01034	0.764754	0.835619	NA	-2.22494	-0.625092	-0.235379
719	Sark	Guernsey	49.429	-2.36338	Atlantic	Holarctis	Boreal	1402.59	shelf	-0.208509	6.40137	103	11.7	18.7	874	30	28.0704	NA	351	14	0	2438.34	2829.59	NA	10768.9	10055.2	550.406	564.502	NA	259.972	232.859	0.42235	1.01938	NA	-9.22646	1.48406	1.59757	NA	-3.88127	0.755642	1.23531	NA	-6.5	1.8543	1.95137	NA	-2.83152	0.301891	0.824979
720	Herm	Guernsey	49.4726	-2.44957	Atlantic	Holarctis	Boreal	1402.59	shelf	-0.198224	1.5251	5	11.6	18.6	826	30	42.381	NA	222	6	0	1300.92	1342.01	NA	7556.9	7137.87	473.159	481.377	NA	259.634	232.962	0.27497	0.268865	NA	-7.45117	0.130589	0.119879	NA	-3.21999	0.462336	0.461297	NA	-5.66714	0.401135	0.443246	NA	-2.23724	0.213559	0.147188
725	Jersey	Jersey	49.2138	-2.13272	Atlantic	Holarctis	Boreal	1402.59	shelf	-0.255356	124.763	131	12.2	19.2	885	30	15.8932	NA	610	21	0	3644.54	4158.35	NA	17228.5	16305.5	551.704	560.349	NA	267.462	238.492	1.56669	2.01328	NA	-9.37432	1.85738	1.81696	NA	-1.05119	1.83567	2.29836	NA	-5.93479	2.25868	2.35174	NA	0.397776	1.37141	1.84749
727	Isle of Wight	United Kingdom	50.675	-1.29856	Atlantic	Holarctis	Boreal	1402.59	shelf	-0.277333	387.76	214	10.7	19.8	914	23	13.7236	NA	826	28	0	4169.97	4974.39	NA	22468.9	21250.5	561.404	572.996	NA	267.187	238.21	1.16787	1.97254	NA	-9.55461	2.36832	2.46961	NA	-1.45693	1.4725	2.24286	NA	-5.18078	2.81224	3.0566	NA	0.299999	0.983829	1.65746
728	Anglesey	United Kingdom	53.2875	-4.3753	Atlantic	Holarctis	Boreal	1432.02	shelf	-0.189257	721.724	161	9.9	16	1046	23	24.7058	NA	772	36	0	5084.05	6192.07	NA	20831.9	19877.7	590.938	601.845	NA	270.508	240.824	1.71445	2.68129	NA	-10.3684	3.39781	3.57031	NA	0.634787	1.92835	3.05348	NA	-6.40657	3.88416	4.26412	NA	2.28377	1.45436	2.3908
729	Isle of Man	Isle of Man	54.2284	-4.53785	Atlantic	Holarctis	Boreal	1432.02	shelf	-0.184509	576.923	555	8.9	17	1389	23	16.9349	NA	588	32	0	4895.84	6064.36	NA	16306.6	15391.3	595.82	608.204	NA	267.807	238.463	2.0562	3.42215	NA	-10.3051	3.31295	3.5239	NA	-0.895805	2.26397	3.76686	NA	-6.92741	3.86664	4.20556	NA	0.551113	1.87107	3.13944
736	Corsica	France	42.1517	9.10556	Atlantic	Holarctis	Tethyan	2557.27	fragment	-0.226298	8739.21	2404	16.1	19.1	1110	26	1.16387	NA	2083	62	0	6181.48	7237.4	NA	48735.2	46753.1	493.143	500.859	NA	267.733	239.11	-0.517342	-0.516227	NA	-13.3901	1.15994	1.2232	NA	-1.77429	0.0345832	0.084209	NA	-8.07446	2.11315	2.16302	NA	1.19929	-0.855914	-0.841029
737	Crete, Karpathos, Kasos, Saria	Greece	35.2467	24.9495	Atlantic	Holarctis	Tethyan	2727.06	fragment	-0.174568	8691.53	2336	19.3	18.5	1068	74	1.59201	NA	1822	36	1	4686.07	5312.26	NA	43326.3	41710.3	471.144	480.549	NA	265.602	237.911	0.684463	0.631816	NA	-13.408	0.259375	0.348741	NA	-3.78809	1.12096	1.17119	NA	-7.83295	1.02718	1.09689	NA	-0.986211	0.454242	0.372322
738	Sicily	Italy	37.5876	14.1555	Atlantic	Holarctis	Tethyan	2238.62	fragment	-0.183202	25453.6	3237	18.6	18.6	989	35	1.18443	NA	2437	46	1	5240.39	6099.81	NA	55778.4	53608.4	498.203	507.292	NA	266.324	238.058	0.279386	0.367609	NA	-14.9095	1.14289	1.20548	NA	-3.67492	0.740571	0.907518	NA	-8.85662	1.91331	2.0221	NA	-0.417648	-0.00842518	0.109749
739	Sardinia	Italy	40.0902	9.03622	Atlantic	Holarctis	Tethyan	2369.38	fragment	-0.206031	23784.2	1812	17.7	19.3	1056	45	1.73874	NA	2065	43	1	4997.22	5648.5	NA	48960.6	46865.5	506.262	513.24	NA	266.52	238.133	0.236457	0.0315566	NA	-11.6601	1.34468	1.37519	NA	-3.28866	0.725292	0.526585	NA	-6.48866	2.03071	2.05979	NA	-0.173409	0.0044244	-0.233607
742	Agrihan	Northern Mariana Islands	18.7722	145.668	Pacific	Paleotropis	Polynesian	2034.54	oceanic	0.114586	46.9023	774	26.4	8.4	1931	44	1.64086	NA	88	25	0	4081.17	4367.21	NA	4773.42	4514.87	512.881	515.442	NA	272.771	242.919	1.64597	1.13812	NA	-2.25111	1.1963	1.06765	NA	0.679199	1.79434	1.4437	NA	-2.50282	1.16331	1.13823	NA	0.442037	1.25119	1.00406
743	Aguijan	Northern Mariana Islands	14.8525	145.559	Pacific	Paleotropis	Polynesian	2034.54	oceanic	0.115071	7.55292	158	26.9	7	2089	51	2.72032	NA	52	2	0	447.845	447.845	NA	3642.95	3364.32	447.845	447.845	NA	254.418	229.082	-0.0667861	-0.136607	NA	-0.48722	-0.0216429	-0.0764381	NA	-2.43304	-0.078218	-0.0962763	NA	-0.747292	-0.0842546	-0.103981	NA	-2.50773	-0.120174	-0.141656
747	Alamagan	Northern Mariana Islands	17.5996	145.833	Pacific	Paleotropis	Polynesian	2034.54	oceanic	0.116097	13.8598	527	26.7	8	1937	46	4.30021	NA	95	26	0	4280.63	4589.4	NA	5051.34	4754.95	532.608	535.659	NA	270.976	240.944	1.93589	1.44041	NA	-2.38838	1.61235	1.57952	NA	0.324957	2.04646	1.80899	NA	-2.55481	1.78544	1.64752	NA	0.0376693	1.54091	1.18904
748	Anatahan	Northern Mariana Islands	16.3522	145.677	Pacific	Paleotropis	Polynesian	2034.54	oceanic	0.11845	35.1312	584	26.8	7.4	2086	48	1.73919	NA	79	21	0	3613.6	3855.14	NA	4214.18	3914.64	495.473	498.988	NA	270.08	239.568	1.43214	1.21462	NA	-3.00315	0.705628	0.620255	NA	0.0921328	1.56829	1.39778	NA	-3.24932	0.720783	0.658156	NA	-0.108085	1.23352	1.00519
753	Asuncion Island	Northern Mariana Islands	19.6831	145.419	Pacific	Paleotropis	Polynesian	2034.54	oceanic	0.11382	18.8457	757	26.2	9	1848	42	5.56982	NA	48	13	0	2691.11	2780.35	NA	2937.02	2723.99	526.525	528.813	NA	265.488	235.959	1.43896	1.2318	NA	-2.67705	1.03117	0.981182	NA	-0.56014	1.56029	1.31518	NA	-2.90336	1.11329	1.07702	NA	-0.740911	1.24873	1.13756
775	Farallon de Pajaros	Northern Mariana Islands	20.5449	144.894	Pacific	Paleotropis	Polynesian	2034.54	oceanic	0.112757	2.78861	126	26.1	9.8	1542	42	7.85714	NA	12	4	0	699.15	693.405	NA	872.848	771.376	382.332	380.417	NA	256.192	225.231	-0.773982	-0.9195	NA	-3.45834	-0.681384	-0.772071	NA	-0.923883	-0.814352	-0.940493	NA	-3.85311	-0.656068	-0.794817	NA	-0.971209	-0.821136	-0.911518
780	Guam	Guam	13.4435	144.777	Pacific	Paleotropis	Polynesian	2202.27	oceanic	0.121167	549.411	342	27.3	6.7	2501	47	1.46316	NA	355	60	2	6817.08	7871.25	200.289	13410.1	12807.7	485.685	492.708	200.289	274.718	243.881	1.17892	1.02974	0.831169	-2.18452	0.882271	0.882762	0.839158	2.15875	1.33479	1.38081	0.869547	-2.21375	0.930487	0.866937	0.805921	1.6913	0.770744	0.743258
781	Guguan	Northern Mariana Islands	17.3098	145.841	Pacific	Paleotropis	Polynesian	2034.54	oceanic	0.116284	4.58141	182	26.7	8	1830	48	6.38095	NA	46	6	0	1149.01	1149.01	NA	2734.14	2442.65	408.323	408.323	NA	267.728	237.324	-0.294734	-0.527211	NA	-3.08052	-0.518175	-0.645737	NA	-0.217758	-0.276544	-0.454358	NA	-3.48189	-0.538033	-0.634213	NA	-0.406404	-0.392765	-0.562403
803	Maug Islands	Northern Mariana Islands	20.0205	145.229	Pacific	Paleotropis	Polynesian	2034.54	oceanic	0.11327	4.07667	0	26.2	9.6	1531	44	7.14286	NA	50	4	0	699.15	693.405	NA	3159.54	2824.98	382.332	380.417	NA	265.656	236.059	-0.790963	-0.887932	NA	-2.10531	-0.63632	-0.771567	NA	-0.584794	-0.789519	-0.934173	NA	-2.40998	-0.662618	-0.789211	NA	-0.74816	-0.830582	-0.892889
844	Rota	Northern Mariana Islands	14.1574	145.214	Pacific	Paleotropis	Polynesian	2202.27	oceanic	0.112627	89.6881	476	27.1	6.8	2337	47	2.03312	NA	229	49	0	5789.67	6568.34	NA	9347.94	8858.03	487.978	493.23	NA	270.941	240.5	0.837313	0.464101	NA	-3.16313	0.854421	0.810189	NA	0.487296	0.894861	0.692334	NA	-3.24829	0.902214	0.830053	NA	0.0978025	0.395171	0.194444
845	Saipan	Northern Mariana Islands	15.1891	145.754	Pacific	Paleotropis	Polynesian	2034.54	oceanic	0.118365	122.542	361	26.9	7.1	2109	50	1.70161	NA	221	28	0	3586.65	4167.36	NA	9127.62	8603.86	468.851	479.12	NA	270.28	239.967	-0.302322	-0.171806	NA	-3.19035	0.253885	0.252111	NA	0.270854	-0.224458	-0.00404248	NA	-3.32401	0.241993	0.266944	NA	-0.133883	-0.557889	-0.280142
846	Sarigan	Northern Mariana Islands	16.7045	145.779	Pacific	Paleotropis	Polynesian	2034.54	oceanic	0.117263	5.10865	337	26.7	7.7	1950	48	4.08284	NA	77	17	0	3021.22	3241.73	NA	4148.76	3874.19	514.217	519.954	NA	268.097	238.497	1.05054	0.934925	NA	-2.93732	0.967096	1.02327	NA	-0.275526	1.13126	1.04828	NA	-3.18616	1.02826	0.986258	NA	-0.494711	0.816703	0.839631
854	Tinian	Northern Mariana Islands	15.0134	145.632	Pacific	Paleotropis	Polynesian	2034.54	oceanic	0.117068	103.633	165	26.9	7	2068	51	2.13919	NA	172	10	0	1189.8	1355.87	NA	7577.12	7070.67	318.915	328.66	NA	269.916	239.561	-2.04486	-1.90213	NA	-3.16285	-2.00332	-1.96959	NA	0.100367	-1.97192	-1.91048	NA	-3.23427	-1.99764	-2.02458	NA	-0.246676	-1.94818	-1.80061
903	Canton	Kiribati	-2.81265	-171.673	Pacific	Paleotropis	Polynesian	1976.92	oceanic	0.154582	12.2831	4	28.5	6.5	543	48	7.89116	NA	24	0	0	NA	NA	NA	1711.03	1546.84	NA	NA	NA	269.806	239.287	NA	NA	NA	-2.59153	NA	NA	NA	0.0578261	NA	NA	NA	-3.03604	NA	NA	NA	-0.105285	NA	NA
904	Gardner	Kiribati	-4.67478	-174.522	Pacific	Paleotropis	Polynesian	1976.92	oceanic	0.154891	4.998	7	28.5	6.3	1304	29	6.85714	NA	19	0	0	NA	NA	NA	1475.21	1337.49	NA	NA	NA	254.756	227.088	NA	NA	NA	-2.26306	NA	NA	NA	-1.27011	NA	NA	NA	-2.62349	NA	NA	NA	-1.35146	NA	NA
905	Hull	Kiribati	-4.51519	-172.183	Pacific	Paleotropis	Polynesian	1976.92	oceanic	0.155746	8.09945	4	28.5	6.5	1111	32	7.61905	NA	23	0	0	NA	NA	NA	1621.86	1475.53	NA	NA	NA	259.874	231.084	NA	NA	NA	-2.83094	NA	NA	NA	-0.879043	NA	NA	NA	-3.26686	NA	NA	NA	-1.05605	NA	NA
908	Enderbury	Kiribati	-3.12749	-171.085	Pacific	Paleotropis	Polynesian	1976.92	oceanic	0.155357	6.56324	3	28.5	6.6	696	40	8.09524	NA	19	0	0	NA	NA	NA	1566.54	1410.11	NA	NA	NA	275.598	242.768	NA	NA	NA	-1.65509	NA	NA	NA	0.544119	NA	NA	NA	-2.01399	NA	NA	NA	0.426293	NA	NA
910	Sydney	Kiribati	-4.4554	-171.244	Pacific	Paleotropis	Polynesian	1976.92	oceanic	0.156681	9.03162	8	28.5	6.4	1061	29	5.51637	NA	18	0	0	NA	NA	NA	1271.15	1160.11	NA	NA	NA	262.376	233.234	NA	NA	NA	-3.18515	NA	NA	NA	-0.577683	NA	NA	NA	-3.70839	NA	NA	NA	-0.709413	NA	NA
914	Fernando de Noronha	Brazil	-3.85648	-32.4259	Atlantic	Neotropis	Neotropical	2759.59	oceanic	0.00403527	21.096	112	27	6.2	1365	85	4.41946	NA	157	NA	0	NA	NA	NA	6439.5	5839.6	NA	NA	NA	252.089	225.301	NA	NA	NA	-5.09298	NA	NA	NA	-4.88269	NA	NA	NA	-3.8466	NA	NA	NA	-4.19982	NA	NA
920	Ikaria	Greece	37.5962	26.1521	Atlantic	Holarctis	Tethyan	2679.45	shelf	-0.206021	257.932	985	18.2	21.6	763	81	4.74352	NA	781	20	0	3069.48	3424.83	NA	21460.6	20432.9	490.349	504.152	NA	264.652	236.843	0.332312	0.425411	NA	-9.14286	0.591428	0.719375	NA	-3.15109	0.718403	0.853079	NA	-5.37217	1.1207	1.22567	NA	-1.19675	0.240808	0.222323
921	Nisyros	Greece	36.5878	27.1681	Atlantic	Holarctis	Tethyan	2727.06	oceanic	-0.212856	42.0351	584	19.1	22.8	823	93	6.37928	NA	461	10	0	1778.77	1953.22	NA	13591.4	12837	455.564	477.005	NA	257.671	231.328	-0.0558961	0.119278	NA	-9.24734	-0.0851301	0.125348	NA	-5.66893	0.274453	0.427821	NA	-6.28	0.359074	0.507619	NA	-4.23503	-0.192833	-0.0270856
922	Wrangel Island	Russia	71.2634	-179.189	Pacific	Holarctis	Boreal	489.829	shelf	-0.0760135	7764.33	1009	-11.2	33.9	201	38	4.365	NA	356	6	0	1453.76	1734.63	NA	9596.22	9033.15	629.328	685.502	NA	267.03	236.844	0.816005	1.71641	NA	-12.2471	1.73656	2.34067	NA	-0.977956	0.984391	1.94704	NA	-9.76093	1.9984	2.41373	NA	0.151364	0.688861	1.63341
923	Yioura	Greece	39.3916	24.1669	Atlantic	Holarctis	Tethyan	2856.86	shelf	-0.191783	12.876	536	16.8	24.4	554	52	9.06162	NA	366	8	0	1490.24	1715.77	NA	11332.5	10825.1	466.911	491.842	NA	257.704	232.359	-0.138025	0.445223	NA	-8.46481	0.0512314	0.274193	NA	-5.0026	0.193419	0.637229	NA	-6.00703	0.38655	0.612277	NA	-3.66637	-0.232797	0.261567
924	Ángel de la Guarda	Mexico	29.2911	-113.363	Pacific	Holarctis	Madrean	1539.13	oceanic	-0.220895	938.928	971	22	28	212	55	2.18075	NA	200	2	1	149.282	121.855	NA	7398.39	6826.42	149.282	121.855	NA	247.653	223.033	-1.60551	-1.84405	NA	-6.56482	-1.61273	-1.91192	NA	-6.82921	-1.42304	-1.60875	NA	-4.16784	-1.4437	-1.61682	NA	-5.85094	-1.60927	-1.79923
925	San Lorenzo	Mexico	28.6372	-112.83	Pacific	Holarctis	Madrean	1602.79	oceanic	-0.222447	37.2821	419	22.6	28.6	146	61	11.0781	NA	81	0	0	NA	NA	NA	3591.97	3259.96	NA	NA	NA	241.168	216.864	NA	NA	NA	-5.6551	NA	NA	NA	-5.50073	NA	NA	NA	-4.38045	NA	NA	NA	-4.92569	NA	NA
926	Tiburón	Mexico	28.9869	-112.367	Pacific	Holarctis	Madrean	1725.51	shelf	-0.243557	1203.26	738	23.3	28.3	226	64	3.63778	NA	294	4	0	298.563	242.134	NA	10017.4	9316.58	149.282	130.433	NA	249.708	223.712	-2.44995	-2.87122	NA	-6.85237	-2.6767	-2.85678	NA	-7.40656	-2.15251	-2.47982	NA	-4.23152	-2.21129	-2.42181	NA	-6.02077	-2.3534	-2.75914
927	San Estéban	Mexico	28.702	-112.578	Pacific	Holarctis	Madrean	1602.79	oceanic	-0.216957	40.5675	354	22.9	28.8	146	63	6.83295	NA	123	0	0	NA	NA	NA	4917.31	4498.69	NA	NA	NA	247.009	221.824	NA	NA	NA	-6.24103	NA	NA	NA	-5.47253	NA	NA	NA	-4.67051	NA	NA	NA	-4.40518	NA	NA
929	San Pedro Nolasco	Mexico	27.9684	-111.379	Pacific	Holarctis	Madrean	1737.24	oceanic	-0.20718	3.48028	123	24.6	25.8	178	97	18.0952	NA	56	1	0	NA	NA	NA	2911.45	2606.37	NA	NA	NA	254.515	226.014	NA	NA	NA	-4.34042	NA	NA	NA	-2.40528	NA	NA	NA	-3.32233	NA	NA	NA	-1.99569	NA	NA
930	Tortuga	Mexico	27.4416	-111.88	Pacific	Holarctis	Madrean	1489.8	oceanic	-0.175177	11.4217	196	24	28	121	88	15.873	NA	75	1	0	NA	NA	NA	3595.22	3275.24	NA	NA	NA	242.512	217.409	NA	NA	NA	-4.77299	NA	NA	NA	-5.1525	NA	NA	NA	-3.64133	NA	NA	NA	-4.24873	NA	NA
931	San Marcos	Mexico	27.2186	-112.074	Pacific	Holarctis	Madrean	1489.8	oceanic	-0.218861	29.5984	222	23.8	28.6	113	87	7.89567	NA	138	0	0	NA	NA	NA	5487.49	5013.19	NA	NA	NA	241.816	218.107	NA	NA	NA	-6.1044	NA	NA	NA	-6.7337	NA	NA	NA	-4.35047	NA	NA	NA	-5.92568	NA	NA
933	Coronado	Mexico	26.1199	-111.274	Pacific	Holarctis	Madrean	1609.63	oceanic	-0.207106	7.58073	86	24.1	25.4	149	95	7.65664	NA	121	1	0	NA	NA	NA	4765.43	4284.27	NA	NA	NA	250.279	222.112	NA	NA	NA	-6.48724	NA	NA	NA	-4.59008	NA	NA	NA	-5.06279	NA	NA	NA	-3.67246	NA	NA
934	Carmen	Mexico	25.9647	-111.154	Pacific	Holarctis	Madrean	1609.63	shelf	-0.203164	147.792	396	24.1	25.5	240	84	5.0198	NA	188	2	0	580.597	580.597	NA	6853.5	6265.08	580.597	580.597	NA	249.892	224.044	0.598599	0.692977	NA	-6.79836	0.56528	0.6709	NA	-5.54914	0.73958	0.776304	NA	-4.86926	0.771951	0.765217	NA	-4.8274	0.54393	0.540813
935	Danzante	Mexico	25.7874	-111.252	Pacific	Holarctis	Madrean	1609.63	shelf	-0.22307	4.18021	22	23.8	25.9	149	95	13.1429	NA	128	0	0	NA	NA	NA	5206.46	4703.62	NA	NA	NA	244.045	219.064	NA	NA	NA	-5.84861	NA	NA	NA	-5.85993	NA	NA	NA	-4.35548	NA	NA	NA	-5.36381	NA	NA
936	Monserrat (Sea of Cortés)	Mexico	25.6833	-111.035	Pacific	Holarctis	Madrean	1609.63	oceanic	-0.2088	18.9801	0	24.6	26.2	122	89	9.1372	NA	123	1	0	NA	NA	NA	4783.02	4301.32	NA	NA	NA	242.226	217.201	NA	NA	NA	-6.67376	NA	NA	NA	-6.35487	NA	NA	NA	-5.09736	NA	NA	NA	-5.58254	NA	NA
937	Santa Catalina	Mexico	25.6509	-110.78	Pacific	Holarctis	Madrean	1536.97	shelf	-0.172992	40.3891	8	23.8	26.3	170	88	12.8571	NA	116	2	0	149.282	121.855	NA	4915.52	4478.41	149.282	121.855	NA	252.127	224.825	-1.65349	-1.88782	NA	-5.22853	-1.64338	-1.90491	NA	-4.04751	-1.4125	-1.6414	NA	-4.01696	-1.42424	-1.67616	NA	-3.32613	-1.65443	-1.87806
938	Santa Cruz	Mexico	25.2853	-110.716	Pacific	Holarctis	Madrean	1879.47	shelf	-0.18249	13.5484	323	23.1	25.8	255	99	6.38945	NA	97	1	0	NA	NA	NA	4099.89	3676.87	NA	NA	NA	239.127	213.546	NA	NA	NA	-5.87123	NA	NA	NA	-6.31195	NA	NA	NA	-4.65218	NA	NA	NA	-5.52143	NA	NA
940	San José	Mexico	24.9806	-110.622	Pacific	Holarctis	Madrean	1879.47	shelf	-0.193377	183.71	563	23.5	25.2	315	102	3.77054	NA	213	0	0	NA	NA	NA	7119.27	6475.99	NA	NA	NA	245.913	219.833	NA	NA	NA	-8.10507	NA	NA	NA	-7.16595	NA	NA	NA	-6.16846	NA	NA	NA	-6.43808	NA	NA
941	San Francisco	Mexico	24.8297	-110.573	Pacific	Holarctis	Madrean	1879.47	shelf	-0.196293	4.26865	32	23.5	25.5	189	104	11.6667	NA	108	0	0	NA	NA	NA	4469.62	4079.17	NA	NA	NA	245.272	219.529	NA	NA	NA	-6.04316	NA	NA	NA	-5.26998	NA	NA	NA	-4.51496	NA	NA	NA	-4.5867	NA	NA
942	Espíritu Santo	Mexico	24.4886	-110.35	Pacific	Holarctis	Madrean	1814.89	shelf	-0.186664	104.829	507	23.8	24.3	329	101	4.93712	NA	232	3	0	655.237	641.524	NA	8202.99	7420.36	436.825	427.683	NA	250.934	224.116	-0.198948	-0.221563	NA	-6.76547	-0.233289	-0.260867	NA	-6.44199	0.0306918	-0.0708858	NA	-4.60187	0.0560926	-0.0850181	NA	-5.0606	-0.25482	-0.333356
943	Cerralvo	Mexico	24.2331	-109.874	Pacific	Holarctis	Madrean	1814.89	shelf	-0.162971	139.144	684	23.9	25.1	468	100	2.85463	NA	224	4	0	298.563	250.711	NA	7329.4	6707.7	149.282	128.74	NA	244.575	219.463	-2.52578	-2.87365	NA	-9.04397	-2.61199	-2.91611	NA	-8.31439	-2.0374	-2.44746	NA	-6.50911	-2.17094	-2.51243	NA	-6.93855	-2.46618	-2.76569
946	Datíl	Mexico	28.7212	-112.291	Pacific	Holarctis	Madrean	1725.51	oceanic	-0.219781	1.47207	3	23.2	29.2	112	74	19.0476	NA	99	0	0	NA	NA	NA	4154.84	3775.75	NA	NA	NA	243.299	218.164	NA	NA	NA	-5.91064	NA	NA	NA	-5.63305	NA	NA	NA	-4.72229	NA	NA	NA	-4.71827	NA	NA
950	Mejía	Mexico	29.5566	-113.57	Pacific	Holarctis	Madrean	1539.13	oceanic	-0.200892	2.51066	93	21	29.7	81	62	17.619	NA	30	0	0	NA	NA	NA	1953.45	1785.11	NA	NA	NA	222.523	207.551	NA	NA	NA	-2.99247	NA	NA	NA	-5.5156	NA	NA	NA	-2.32177	NA	NA	NA	-5.26029	NA	NA
951	Partida Norte	Mexico	28.8916	-113.04	Pacific	Holarctis	Madrean	1335.38	oceanic	-0.226339	1.03678	0	22.2	29.6	96	62	19.5238	NA	16	0	0	NA	NA	NA	1288.74	1160.12	NA	NA	NA	234.898	209.703	NA	NA	NA	-2.28052	NA	NA	NA	-2.90242	NA	NA	NA	-1.73	NA	NA	NA	-2.47305	NA	NA
954	Salsipuedes	Mexico	28.7273	-112.956	Pacific	Holarctis	Madrean	1335.38	oceanic	-0.225853	1.23932	2	22.3	29.4	100	63	19.2857	NA	15	0	0	NA	NA	NA	936.883	859.915	NA	NA	NA	199.84	178.427	NA	NA	NA	-4.39831	NA	NA	NA	-5.57458	NA	NA	NA	-3.95325	NA	NA	NA	-5.07741	NA	NA
957	Smith	Mexico	29.0712	-113.51	Pacific	Holarctis	Madrean	1539.13	shelf	-0.23548	8.83048	319	21.6	28.9	111	63	17.1498	NA	71	0	0	NA	NA	NA	3384.32	2982.09	NA	NA	NA	235.857	210.25	NA	NA	NA	-4.93826	NA	NA	NA	-6.19489	NA	NA	NA	-3.7413	NA	NA	NA	-5.61336	NA	NA
958	Ventana	Mexico	28.9961	-113.51	Pacific	Holarctis	Madrean	1539.13	shelf	-0.240444	1.30554	27	21.5	29.2	70	80	18.0952	NA	61	0	0	NA	NA	NA	3089.78	2769.65	NA	NA	NA	241.7	216.416	NA	NA	NA	-4.50262	NA	NA	NA	-4.51483	NA	NA	NA	-3.49262	NA	NA	NA	-4.22497	NA	NA
971	Ile aux Cochons	French Southern Territories	-46.0981	50.2346	Indian	Holantarctis	Holantarctic	2459.61	oceanic	0.0932974	70.2229	777	6.3	8.9	2531	12	4.29608	5.5	14	2	0	353.329	353.329	NA	1419.21	1314.12	353.329	353.329	NA	278.491	247.344	-0.536396	-0.62391	NA	-0.181478	-0.547681	-0.630776	NA	0.680165	-0.888306	-0.927547	NA	0.444689	-0.877728	-0.989122	NA	0.633773	-0.605796	-0.639399
972	Ile de la Possession	French Southern Territories	-46.4118	51.7591	Indian	Holantarctis	Holantarctic	2459.61	oceanic	0.0926358	156.733	789	6	8.9	2554	13	3.00069	8.1	14	3	0	505.617	505.617	NA	1419.21	1314.12	337.078	337.078	NA	278.491	247.344	-0.82829	-0.897828	NA	-0.181478	-0.849367	-0.938726	NA	0.680165	-1.33328	-1.41933	NA	0.444689	-1.32459	-1.42788	NA	0.633773	-0.875613	-0.970567
973	Ile Amsterdam	French Southern Territories	-37.8363	77.5566	Indian	Holantarctis	Holantarctic	1685.23	oceanic	0.0996608	55.0271	822	14	10.7	1265	10	2.97791	0.5	14	9	0	1613.89	1750.09	NA	949.166	837.588	451.508	463.034	NA	236.374	209.472	-0.191286	-0.031184	NA	-4.07815	-0.161637	-0.0492632	NA	-2.56411	-1.00694	-0.899032	NA	-2.90851	-1.06394	-0.994468	NA	-2.71604	-0.164625	-0.0342117
974	St. Paul	French Southern Territories	-38.7222	77.523	Indian	Holantarctis	Holantarctic	1685.23	oceanic	0.100659	9.29228	220	13.3	10.9	1129	12	5.879	NA	7	2	0	353.329	353.329	NA	477.936	425.845	353.329	353.329	NA	173.72	160.176	-0.536396	-0.62391	NA	-4.30246	-0.547681	-0.630776	NA	-4.54776	-0.888306	-0.927547	NA	-3.63676	-0.877728	-0.989122	NA	-4.7229	-0.605796	-0.639399
975	Campbell Island	New Zealand	-52.5436	169.162	Pacific	Holantarctis	Holantarctic	1291.5	oceanic	0.193308	113.266	468	7.2	10.3	1536	6	4.60879	8.5	109	24	0	2652.54	2857.54	NA	4375.02	4202.37	447.809	452.39	NA	264.49	236.25	-1.63085	-2.30497	NA	-6.56551	-0.243078	-0.339089	NA	-1.06738	-2.65577	-3.22207	NA	-4.26859	-2.00033	-2.12306	NA	-1.89608	-1.86769	-2.56052
982	Onekotan	Russia	49.4235	154.759	Pacific	Holarctis	Boreal	836.482	oceanic	0.0152579	432.583	1138	2.1	21.3	1616	21	0.727414	NA	123	6	0	1329.24	1377.29	NA	5781.47	5645.16	481.228	487.635	NA	265.346	238.945	0.369326	0.360464	NA	-3.55704	0.178483	0.195703	NA	-0.915707	0.566671	0.63093	NA	-1.79637	0.48539	0.50422	NA	-0.319091	0.253057	0.299272
983	Shiashkotan	Russia	48.8219	154.109	Pacific	Holarctis	Boreal	836.482	oceanic	0.0224189	119.568	847	2.3	21.2	1608	22	3.39988	NA	105	3	0	404.092	452.139	NA	4964.58	4842.67	269.395	301.426	NA	267.445	239.966	-1.22948	-1.15131	NA	-3.91269	-1.38623	-1.16254	NA	-0.39299	-1.07558	-0.956116	NA	-2.42846	-1.08429	-0.900515	NA	0.142837	-1.32747	-1.13878
984	New Caledonia	New Caledonia	-21.3262	165.489	Pacific	Paleotropis	Neocaledonian	1976.92	fragment	0.173731	16407.8	1504	23.6	12.5	2911	31	1.1456	NA	2980	248	38	20216.3	23432	516.032	74518.1	77688.1	527.169	533.882	46.719	265.796	237.647	3.45409	3.07071	-7.13405	0.237023	4.88886	4.66328	-19.5924	-4.95124	4.24367	3.97588	-7.24272	-2.00583	5.07149	5.06603	-16.7811	-6.8144	3.12822	2.49102
986	Mahe	Seychelles	-4.67644	55.4673	Indian	Paleotropis	Madagascan	1472.31	fragment	0.0507118	163.013	757	26.6	6.1	2303	47	3.57325	NA	256	76	6	8182.89	9075.72	213.874	10546.7	10070.1	487.783	498.406	77.2151	271.96	241.805	1.53304	0.66031	-2.92275	-2.10914	1.10297	1.27329	-3.49608	0.861123	1.91378	0.963013	-2.72013	-2.1812	1.10378	1.33253	-3.47199	0.459265	2.00195	1.09409
989	Ile St Anne	Seychelles	-4.60718	55.5011	Indian	Paleotropis	Madagascan	1472.31	fragment	0.0478557	1.46107	0	26.6	6.1	2234	49	10	NA	45	0	3	NA	NA	147.225	2882.96	2701.03	NA	NA	98.1501	266.654	236.596	NA	NA	-1.28181	-2.27681	NA	NA	-1.27118	-0.44547	NA	NA	-1.11385	-2.5592	NA	NA	-1.24859	-0.603948	NA	NA
1003	Praslin	Seychelles	-4.32388	55.7301	Indian	Paleotropis	Madagascan	1399.69	fragment	0.0486061	39.3215	284	26.5	6.1	2218	48	3.88698	NA	166	21	7	2981.18	3301.8	320.41	7674.32	7272	436.613	458.209	104.653	272.149	241.673	-0.153704	-0.283992	-1.57525	-2.25861	-0.441592	-0.142611	-2.46057	0.750937	-0.122112	-0.216026	-1.21523	-2.20528	-0.423126	-0.133263	-2.43336	0.433101	-0.0639706	-0.121312
1004	La Digue	Seychelles	-4.36089	55.8379	Indian	Paleotropis	Madagascan	1399.69	fragment	0.0478829	10.5737	124	26.4	6.1	2184	48	4.22308	NA	54	13	3	2320.65	2443.3	165.703	3615.05	3392.91	515.205	537.681	110.469	276.366	244.872	0.389072	0.226199	-1.00619	-1.04749	0.889088	1.1352	-0.955331	1.03669	0.39192	0.29446	-0.831078	-1.23991	0.922154	1.17219	-0.93798	0.851012	0.541638	0.334966
1014	Fregate	Seychelles	-4.58633	55.9413	Indian	Paleotropis	Madagascan	1399.69	fragment	0.0475729	2.29961	8	26.4	6.2	2182	49	9.52381	NA	106	2	5	283.8	283.8	200.072	4864.45	4605.04	283.8	283.8	84.162	268.405	238.054	-0.889607	-0.998712	-2.36934	-4.24962	-0.890603	-1.00176	-2.67718	-0.213598	-0.867468	-1.07329	-2.20029	-4.7385	-0.963922	-0.99211	-2.67728	-0.504808	-0.930412	-1.0375
1022	Poivre	Seychelles	-5.76092	53.3063	Indian	Paleotropis	Madagascan	1409.98	oceanic	0.0497463	3.45751	7	26.4	6.6	1689	45	9.73794	NA	36	0	1	NA	NA	NA	2493.06	2356.21	NA	NA	NA	270.744	239.107	NA	NA	NA	-1.93043	NA	NA	NA	0.11797	NA	NA	NA	-2.19508	NA	NA	NA	-0.00655137	NA	NA
1025	Alphonse	Seychelles	-7.00618	52.7265	Indian	Paleotropis	Madagascan	1409.98	oceanic	0.0438173	1.92966	5	26.3	7	1535	47	9.52381	NA	40	0	1	NA	NA	NA	2475.44	2324.83	NA	NA	NA	270.791	239.844	NA	NA	NA	-3.01284	NA	NA	NA	0.142349	NA	NA	NA	-3.28414	NA	NA	NA	0.0161514	NA	NA
1030	Silhouette	Seychelles	-4.48721	55.2307	Indian	Paleotropis	Madagascan	1472.31	fragment	0.0485161	20.5509	471	26.5	6.1	2235	47	3.23381	NA	205	61	7	6773.41	7737.27	320.41	9202.2	8848.79	484.031	492.834	104.653	272.802	242.792	0.924024	0.592869	-1.57525	-1.45001	0.855065	0.931904	-2.46057	1.06075	1.21135	0.87523	-1.21523	-1.42697	0.874012	0.973356	-2.43336	0.668278	1.23554	1.02691
1035	Borneo	Indonesia, Malaysia	0.860111	114.207	Indian	Paleotropis	Indomalesian	3735.34	shelf	-0.000498757	725098	3920	27.8	7.1	4829	9	3.57715	NA	NA	880	275	52630.3	60051.5	5475.99	NA	NA	450.578	458.182	143.527	NA	NA	-3.29998	-2.39386	2.17069	NA	-1.5328	-1.59037	-3.49213	NA	-2.73529	-1.37447	3.79068	NA	-1.61479	-1.53509	-0.986457	NA	-3.25049	-1.13217
1038	Central American Pacific Islands	Clipperton Island	10.3029	-109.217	Pacific	Neotropis	Neotropical	3335.32	oceanic	0.0735839	36.2099	4	26.9	6	196	109	5.80169	NA	NA	NA	1	NA	NA	NA	NA	NA	NA	NA	NA	NA	NA	NA	NA	NA	NA	NA	NA	NA	NA	NA	NA	NA	NA	NA	NA	NA	NA	NA	NA
1045	Jawa	Indonesia	-7.29878	109.944	Indian	Paleotropis	Indomalesian	3735.34	shelf	-0.0272937	126647	3455	27.8	9.4	5189	18	1.84011	NA	NA	NA	46	NA	NA	1346.39	NA	NA	NA	NA	141.82	NA	NA	NA	NA	0.087439	NA	NA	NA	-1.47654	NA	NA	NA	1.0588	NA	NA	NA	-0.744267	NA	NA	NA
1048	Mauritius	Mauritius	-20.2836	57.572	Indian	Paleotropis	Madagascan	2637.13	oceanic	0.0463295	1868.44	714	24	12.5	2099	46	0.956622	NA	NA	NA	7	NA	NA	317.939	NA	NA	NA	NA	121.648	NA	NA	NA	NA	-1.67835	NA	NA	NA	-1.58415	NA	NA	NA	-1.28056	NA	NA	NA	-1.30447	NA	NA	NA
1049	Madagascar	Madagascar	-19.3819	46.6967	Indian	Paleotropis	Madagascan	2751.12	fragment	0.0178678	590547	2744	27.6	11	3373	35	2.57505	NA	NA	524	175	35229.6	38407.7	2213.22	NA	NA	471.787	479.964	59.9291	NA	NA	1.2781	-1.55571	-10.7506	NA	1.24138	1.27978	-39.7114	NA	1.92736	-0.69093	-10.3404	NA	1.44282	1.58569	-36.5212	NA	2.20832	-0.416175
1056	New Guinea	Indonesia, Papua New Guinea	-5.3383	140.949	Pacific	Paleotropis	Indomalesian	2202.27	shelf	0.0556424	773634	4613	27.4	7	7628	5	3.5872	NA	NA	NA	251	NA	NA	4173.24	NA	NA	NA	NA	135.657	NA	NA	NA	NA	-4.71836	NA	NA	NA	-7.63245	NA	NA	NA	-3.35987	NA	NA	NA	-5.43465	NA	NA	NA
1059	Rodrigues	Mauritius	-19.7167	63.4213	Indian	Paleotropis	Madagascan	2637.13	oceanic	0.0555477	111.619	346	24.5	10.5	1133	45	1.82251	NA	NA	NA	3	NA	NA	243.778	NA	NA	NA	NA	162.519	NA	NA	NA	NA	0.342916	NA	NA	NA	0.365758	NA	NA	NA	0.444858	NA	NA	NA	0.415573	NA	NA	NA
1064	Sri Lanka	Sri Lanka	7.61558	80.6993	Indian	Paleotropis	Indomalesian	1594.88	shelf	-0.0289388	65538.6	2406	28.1	7.6	4840	24	2.65525	NA	NA	NA	18	NA	NA	724.224	NA	NA	NA	NA	141.804	NA	NA	NA	NA	0.0499115	NA	NA	NA	-0.838579	NA	NA	NA	0.690971	NA	NA	NA	-0.409825	NA	NA	NA
1065	Sulawesi	Indonesia	-2.01215	121.114	Indian	Paleotropis	Indomalesian	966.474	fragment	-0.00445787	169021	3306	27.4	9.4	3949	9	1.35303	NA	NA	NA	59	NA	NA	1469.71	NA	NA	NA	NA	138.194	NA	NA	NA	NA	-1.16191	NA	NA	NA	-2.74854	NA	NA	NA	-0.217129	NA	NA	NA	-1.49638	NA	NA	NA
1066	Sumatra	Indonesia	-0.45727	101.528	Indian	Paleotropis	Indomalesian	3261.45	shelf	-0.0239246	429003	3605	27.4	8.1	4555	16	2.86667	NA	NA	NA	160	NA	NA	3461.87	NA	NA	NA	NA	137.377	NA	NA	NA	NA	0.889969	NA	NA	NA	-5.16671	NA	NA	NA	2.28083	NA	NA	NA	-3.08994	NA	NA	NA
1069	Trinidad and Tobago	Trinidad and Tobago	10.4729	-61.2587	Atlantic	Neotropis	Neotropical	3252.75	shelf	-0.138747	5144	849	26.8	9.6	2898	37	3.79895	NA	NA	NA	23	NA	NA	783.965	NA	NA	NA	NA	120.329	NA	NA	NA	NA	-0.778482	NA	NA	NA	-4.24979	NA	NA	NA	1.39366	NA	NA	NA	0.153165	NA	NA	NA
1073	Grand Comore	Comoros	-11.6626	43.3542	Indian	Paleotropis	Madagascan	2538.26	oceanic	-0.0921314	1021.61	2322	25.4	10.4	2410	44	1.20832	NA	NA	87	NA	8814.03	10199.2	NA	NA	NA	466.785	477.67	NA	NA	NA	1.25899	1.11142	NA	NA	0.277503	0.369943	NA	NA	1.70979	1.45648	NA	NA	0.280107	0.431198	NA	NA	1.61207	1.64787
1074	Anjouan	Comoros	-12.2222	44.4364	Indian	Paleotropis	Madagascan	2479.48	oceanic	-0.0814953	432.079	1261	25.6	10.5	1876	67	2.90078	NA	NA	99	NA	9796.55	11524.1	NA	NA	NA	494.656	506.12	NA	NA	NA	1.60821	1.78505	NA	NA	1.52654	1.68752	NA	NA	2.13589	2.15829	NA	NA	1.57392	1.87635	NA	NA	2.07605	2.3484
1075	Mayotte	Mayotte	-12.824	45.1439	Indian	Paleotropis	Madagascan	2479.48	oceanic	-0.0677534	371.424	473	26.1	9.8	1394	85	2.75796	NA	NA	84	NA	9162.37	10339.5	NA	NA	NA	507.877	520.931	NA	NA	NA	2.41038	1.85021	NA	NA	1.96768	2.09602	NA	NA	2.98203	2.20478	NA	NA	2.06212	2.36804	NA	NA	2.90591	2.47962
1085	Hokkaido	Japan	43.3813	142.562	Pacific	Holarctis	Boreal	1224.91	shelf	-0.0543877	77616.7	2156	10.3	28.6	1997	20	6.52763	NA	NA	113	NA	9700.81	12543.6	NA	NA	NA	502.777	509.716	NA	NA	NA	-0.469185	1.52701	NA	NA	1.98145	2.05716	NA	NA	0.234512	2.36823	NA	NA	3.33914	3.4056	NA	NA	-0.922064	0.985511
1086	Honshu	Japan	36.6523	137.978	Pacific	Holarctis	Boreal	1922.8	shelf	-0.0304149	227523	3671	17.5	23.5	3712	19	4.15427	NA	NA	350	NA	23791.9	28327	NA	NA	NA	438.74	446.705	NA	NA	NA	-1.18542	0.0138333	NA	NA	-1.90727	-1.96494	NA	NA	0.735532	1.49241	NA	NA	0.81059	0.876658	NA	NA	-1.79868	-0.683989
1096	Kyushu	Japan	32.6494	130.868	Pacific	Holarctis	Boreal	2034.54	shelf	-0.0459672	36934.9	1697	19.2	24.8	3588	47	4.37347	NA	NA	382	NA	24839.5	29284.5	NA	NA	NA	421.042	429.316	NA	NA	NA	-2.72206	-1.49072	NA	NA	-3.68519	-3.68985	NA	NA	-1.14452	-0.351777	NA	NA	-0.961256	-0.898401	NA	NA	-3.53267	-2.39331
1104	Shikoku	Japan	33.6622	133.466	Pacific	Holarctis	Boreal	2034.54	shelf	-0.124507	18313.9	1844	17.9	24.8	2730	40	2.30373	NA	NA	280	NA	19547.6	23209.3	NA	NA	NA	424.693	432.19	NA	NA	NA	-1.36419	-0.600714	NA	NA	-2.79365	-2.89529	NA	NA	0.0673242	0.587832	NA	NA	-0.46139	-0.441038	NA	NA	-2.10196	-1.26852
[truncated: 14 more columns]

## Sheet: Description
Column	Description
ID	Identifier
Island	Island name
Country	Country
LAT	Latitude (decimal degrees)
LONG	Longitude (decimal degrees)
Ocean	Major ocean basin used as species pool delimitation (Fig. S9)
Takht_kingdom	Floristic kindom after Takhtajan (1986) used as species pool delimitation (Fig. S9)
Takht_subkingdom	Floristic kindom after Takhtajan (1986)
MLSR	Species richness of the nearest mainland grid cell (Kreft & Jetz 2007)
Geology	Geologic history
SLMP	Surrounding landmass proportion (Weigelt et al. 2013)
Area	Island area (km²) (Weigelt et al. 2013)
Elevation	Elevation range (m) (Weigelt et al. 2013)
Temperature	Mean annual temperature (°C) (Weigelt et al. 2013)
varT	Annual temperature range (°C) (Weigelt et al. 2013)
Precipitation	Annual precipitation (mm) (Weigelt et al. 2013)
varP	Coefficient of variation of monthly precipitation (Weigelt et al. 2013)
CCVT	Climate change velocity in temperature (Weigelt et al. 2013)
Age	Island geologic age
S_angio	Species richness angiosperms
S_ferns	Species richness ferns
S_palms	Species richness palms
PD_ferns.fam	Phylogenetic diversity ferns (genus level)
PD_ferns.gen	Phylogenetic diversity ferns (family level)
PD_palms	Phylogenetic diversity palms
PD_angio.bell	Phylogenetic diversity angiosperms (Bell et al. 2010)
PD_angio.davies	Phylogenetic diversity angiosperms (Davies et al. 2004)
MPD_ferns.fam	Mean pairwise phylogenetic distance ferns (genus level)
MPD_ferns.gen	Mean pairwise phylogenetic distance ferns (family level)
MPD_palms	Mean pairwise phylogenetic distance palms
MPD_angio.bell	Mean pairwise phylogenetic distance angiosperms (Bell et al. 2010)
MPD_angio.davies	Mean pairwise phylogenetic distance angiosperms (Davies et al. 2004)
PDes_ferns.fam_global	Standardized effect size of phylogenetic diversity ferns (genus level) (global species pool)
PDes_ferns.gen_global	Standardized effect size of phylogenetic diversity ferns (family level) (global species pool)
PDes_palms_global	Standardized effect size of phylogenetic diversity palms (global species pool)
PDes_angio.bell_global	Standardized effect size of phylogenetic diversity angiosperms (Bell et al. 2010) (global species pool)
MPDes_ferns.fam_global	Standardized effect size of mean pairwise phylogenetic distance ferns (genus level) (global species pool)
MPDes_ferns.gen_global	Standardized effect size of mean pairwise phylogenetic distance ferns (family level) (global species pool)
MPDes_palms_global	Standardized effect size of mean pairwise phylogenetic distance palms (global species pool)
MPDes_angio.bell_global	Standardized effect size of mean pairwise phylogenetic distance angiosperms (Bell et al. 2010) (global species pool)
PDes_ferns.fam_regions	Standardized effect size of phylogenetic diversity ferns (genus level) (regional species pool)
PDes_ferns.gen_regions	Standardized effect size of phylogenetic diversity ferns (family level) (regional species pool)
PDes_palms_regions	Standardized effect size of phylogenetic diversity palms (regional species pool)
PDes_angio.bell_regions	Standardized effect size of phylogenetic diversity angiosperms (Bell et al. 2010) (regional species pool)
MPDes_ferns.fam_regions	Standardized effect size of mean pairwise phylogenetic distance ferns (genus level) (regional species pool)
MPDes_ferns.gen_regions	Standardized effect size of mean pairwise phylogenetic distance ferns (family level) (regional species pool)
MPDes_palms_regions	Standardized effect size of mean pairwise phylogenetic distance palms (regional species pool)
MPDes_angio.bell_regions	Standardized effect size of mean pairwise phylogenetic distance angiosperms (Bell et al. 2010) (regional species pool)
PDes_ferns.fam_oceans	Standardized effect size of phylogenetic diversity ferns (genus level) (oceans as species pool)
PDes_ferns.gen_oceans	Standardized effect size of phylogenetic diversity ferns (family level) (oceans as species pool)
PDes_palms_oceans	Standardized effect size of phylogenetic diversity palms (oceans as species pool)
PDes_angio.bell_oceans	Standardized effect size of phylogenetic diversity angiosperms (Bell et al. 2010) (oceans as species pool)
MPDes_ferns.fam_oceans	Standardized effect size of mean pairwise phylogenetic distance ferns (genus level) (oceans as species pool)
MPDes_ferns.gen_oceans	Standardized effect size of mean pairwise phylogenetic distance ferns (family level) (oceans as species pool)
MPDes_palms_oceans	Standardized effect size of mean pairwise phylogenetic distance palms (oceans as species pool)
MPDes_angio.bell_oceans	Standardized effect size of mean pairwise phylogenetic distance angiosperms (Bell et al. 2010) (oceans as species pool)
PDes_ferns.fam_circular	Standardized effect size of phylogenetic diversity ferns (genus level) (circular species pool)
PDes_ferns.gen_circular	Standardized effect size of phylogenetic diversity ferns (family level) (circular species pool)
PDes_palms_circular	Standardized effect size of phylogenetic diversity palms (circular species pool)
PDes_angio.bell_circular	Standardized effect size of phylogenetic diversity angiosperms (Bell et al. 2010) (circular species pool)
MPDes_ferns.fam_circular	Standardized effect size of mean pairwise phylogenetic distance ferns (genus level) (circular species pool)
MPDes_ferns.gen_circular	Standardized effect size of mean pairwise phylogenetic distance ferns (family level) (circular species pool)
MPDes_palms_circular	Standardized effect size of mean pairwise phylogenetic distance palms (circular species pool)
MPDes_angio.bell_circular	Standardized effect size of mean pairwise phylogenetic distance angiosperms (Bell et al. 2010) (circular species pool)
